# Supplementary material for: Triaqua­(2,2′-bipyridine)(5-nitro­isophthal­ato-κO)nickel(II) monohydrate
Source: Acta Crystallogr Sect E Struct Rep Online. 2008 Dec 10;65(Pt 1):m27. doi: 10.1107/S1600536808038233 (PMC2967874; doi:10.1107/S1600536808038233)
Supplement: Supplementary file 2 [file e-65-00m27-Isup2.hkl]

# 
# h,k,l, Fc-squared, Fo-squared, sigma(Fo-squared) and status flag 
# 
data_I
_shelx_title ' z in P-1' 
_shelx_refln_list_code          4 
_shelx_F_calc_maximum      162.67 
_exptl_crystal_F_000       512.00 
_reflns_d_resolution_high  0.8108 
 
loop_ 
 _symmetry_equiv_pos_as_xyz 
 'x, y, z' 
 '-x, -y, -z' 
 
_cell_length_a     7.4867 
_cell_length_b    10.7175 
_cell_length_c    12.7731 
_cell_angle_alpha  89.798 
_cell_angle_beta   87.886 
_cell_angle_gamma  74.675 
 
_shelx_F_squared_multiplier     1.000 
 
loop_ 
 _refln_index_h 
 _refln_index_k 
 _refln_index_l 
 _refln_F_squared_calc 
 _refln_F_squared_meas 
 _refln_F_squared_sigma 
 _refln_observed_status 
   1   0   0     1188.02     1319.00     16.29 o 
   2   0   0       73.37       60.39      2.18 o 
   3   0   0      485.50      527.69     14.17 o 
   4   0   0     3047.16     3025.72     22.38 o 
   5   0   0      208.61      200.44     13.29 o 
   6   0   0      289.10      279.48     17.23 o 
   7   0   0      400.70      409.47     23.27 o 
   8   0   0       63.49       76.59     14.01 o 
  -8   1   0       78.64      117.93     16.24 o 
  -7   1   0       75.46       71.55     11.90 o 
  -6   1   0       78.33      103.77     12.16 o 
  -5   1   0      222.94      249.89     15.04 o 
  -4   1   0     1262.68     1223.58     30.06 o 
  -3   1   0     3176.69     3384.18     51.42 o 
  -2   1   0      752.23      720.02     16.80 o 
  -1   1   0     2948.45     3010.11     50.01 o 
   0   1   0     1736.36     1679.39     13.93 o 
   1   1   0       32.41       42.59      2.30 o 
   2   1   0    26460.52    23475.47    556.18 o 
   3   1   0       98.11      146.15      9.90 o 
   4   1   0     1838.09     1821.18     18.41 o 
   5   1   0      371.84      342.67      5.90 o 
   6   1   0      356.71      383.97     12.47 o 
   7   1   0      192.01      221.60     17.56 o 
   8   1   0        7.18        5.66      6.81 o 
   9   1   0       13.14       10.01      8.64 o 
  -8   2   0      103.84      107.28     15.52 o 
  -7   2   0      139.00      127.69     14.88 o 
  -6   2   0      143.80      132.52     13.65 o 
  -5   2   0       56.97       76.04      9.74 o 
  -4   2   0     1602.84     1695.29     37.57 o 
  -3   2   0      614.02      660.04     19.58 o 
  -2   2   0      480.82      404.09     10.04 o 
  -1   2   0      135.48      127.72      5.45 o 
   0   2   0     3744.57     3617.87     28.62 o 
   1   2   0     2528.50     2665.52     19.16 o 
   2   2   0     3093.21     3042.07     27.85 o 
   3   2   0     3513.69     3572.15     22.95 o 
   4   2   0     2821.42     3025.58     21.46 o 
   5   2   0      403.74      341.05      6.25 o 
   6   2   0      344.60      363.65     19.72 o 
   7   2   0     1026.78     1099.48     36.81 o 
   8   2   0        7.77       12.33      6.89 o 
   9   2   0        2.80       15.36      8.42 o 
  -8   3   0       54.28       59.34     12.93 o 
  -7   3   0       46.36       35.58      9.86 o 
  -6   3   0      429.15      391.72     21.31 o 
  -5   3   0       71.46       68.81      9.53 o 
  -4   3   0     3375.84     3391.11     59.48 o 
  -3   3   0     2212.78     2446.58     23.53 o 
  -2   3   0     2383.50     2289.48     26.48 o 
  -1   3   0       55.33       90.38      7.04 o 
   0   3   0     2763.47     2731.44     43.33 o 
   1   3   0     2946.37     2855.43     36.57 o 
   2   3   0     1330.83     1335.07     13.51 o 
   3   3   0      990.94      965.37     11.94 o 
   4   3   0     1581.83     1653.54     14.49 o 
   5   3   0      459.56      487.79      7.78 o 
   6   3   0        0.31        0.55      4.75 o 
   7   3   0      417.51      433.25     22.60 o 
   8   3   0        4.23       -2.83      5.78 o 
   9   3   0       65.48       75.96     14.08 o 
  -7   4   0       64.77       97.58     14.16 o 
  -6   4   0       85.52       83.07     12.16 o 
  -5   4   0      103.12      107.11     12.07 o 
  -4   4   0     1270.55     1198.36     32.92 o 
  -3   4   0      716.71      763.00     24.11 o 
  -2   4   0     1192.12     1246.96     16.46 o 
  -1   4   0      636.69      673.40     11.44 o 
   0   4   0     7690.08     8266.92     91.22 o 
   1   4   0       84.22       50.08      3.26 o 
   2   4   0      169.14      140.06      4.35 o 
   3   4   0     5761.17     5790.85     45.42 o 
   4   4   0      891.67      934.62     18.17 o 
   5   4   0      322.95      332.55      8.22 o 
   6   4   0        0.16        0.51      2.73 o 
   7   4   0      721.47      726.91     28.98 o 
   8   4   0        0.21        6.98      6.02 o 
   9   4   0      102.36       91.51     14.97 o 
  -7   5   0        0.34       -1.34      5.47 o 
  -6   5   0       61.63       77.21     12.38 o 
  -5   5   0       70.57       64.01     10.46 o 
  -4   5   0      464.70      416.50     20.15 o 
  -3   5   0       45.24       40.07      7.22 o 
  -2   5   0      275.53      244.80      7.33 o 
  -1   5   0     3372.60     3680.86     48.54 o 
   0   5   0     5123.69     5728.73     70.09 o 
   1   5   0     7599.66     8058.69     65.28 o 
   2   5   0      197.02      260.47     11.16 o 
   3   5   0     3236.90     3206.66     28.60 o 
   4   5   0        7.18        3.71      1.80 o 
   5   5   0      290.17      275.66      7.91 o 
   6   5   0       37.10       24.88      4.57 o 
   7   5   0      585.23      537.58     24.98 o 
   8   5   0        0.20       -0.70      4.87 o 
   9   5   0       66.21       69.92     13.53 o 
  -6   6   0       62.58       65.29     12.04 o 
  -5   6   0        0.76       -2.04      3.79 o 
  -4   6   0      627.19      689.38     27.69 o 
  -3   6   0       22.63       26.30      6.69 o 
  -2   6   0     1218.41     1204.20     19.31 o 
  -1   6   0      926.82      934.15     16.76 o 
   0   6   0     1630.83     1603.92     30.40 o 
   1   6   0      428.78      368.85     13.89 o 
   2   6   0     1799.71     1974.32     25.58 o 
   3   6   0     4450.83     4465.68     92.90 o 
   4   6   0       12.59       19.42      4.23 o 
   5   6   0      653.28      634.79     12.75 o 
   6   6   0       13.05        8.13      4.45 o 
   7   6   0      506.61      514.64     26.93 o 
   8   6   0      230.86      233.05     18.19 o 
   9   6   0       19.91       20.59      8.52 o 
  -6   7   0       69.13       48.61     11.76 o 
  -5   7   0       28.22       15.52      7.32 o 
  -4   7   0      235.69      257.16     18.79 o 
  -3   7   0       42.03       34.91      8.01 o 
  -2   7   0        9.79        4.56      4.05 o 
  -1   7   0      277.73      287.79      9.80 o 
   0   7   0      372.25      391.53     14.76 o 
   1   7   0      698.87      667.93     20.47 o 
   2   7   0        1.64        1.03      2.40 o 
   3   7   0      433.97      347.30     14.61 o 
   4   7   0        2.70        0.52      2.60 o 
   5   7   0      968.22      981.12     21.19 o 
   6   7   0      110.80      110.50      8.34 o 
   7   7   0      311.52      320.35     13.27 o 
   8   7   0       40.49       48.04     10.34 o 
  -5   8   0      195.61      185.66     18.79 o 
  -4   8   0      143.12      155.69     17.04 o 
  -3   8   0      239.39      267.43     19.17 o 
  -2   8   0      169.12      173.64     15.81 o 
  -1   8   0       65.85       64.06      5.81 o 
   0   8   0        0.18        0.91      2.74 o 
   1   8   0      380.21      377.20     16.24 o 
   2   8   0       22.86       17.66      5.06 o 
   3   8   0     1222.97     1206.23     32.08 o 
   4   8   0       14.28        9.57      4.99 o 
   5   8   0      271.46      261.87     15.91 o 
   6   8   0      259.49      275.74     12.35 o 
   7   8   0      184.54      179.85     11.20 o 
   8   8   0        4.71       11.85      7.10 o 
  -4   9   0      228.36      229.40     20.73 o 
  -3   9   0      841.22      842.58     35.53 o 
  -2   9   0      107.79       94.29     13.34 o 
  -1   9   0      783.67      800.54     19.27 o 
   0   9   0        5.36        3.62      3.86 o 
   1   9   0      380.86      384.81     17.42 o 
   2   9   0       91.36       87.07      9.72 o 
   3   9   0      562.76      478.91     20.97 o 
   4   9   0      422.24      421.26     20.39 o 
   5   9   0        5.81       17.16      6.53 o 
   6   9   0      119.62      117.64     13.22 o 
   7   9   0      157.36      154.72     12.18 o 
   8   9   0      350.02      334.54     15.58 o 
  -3  10   0       55.65       67.64     13.20 o 
  -2  10   0        7.50        5.04      5.45 o 
  -1  10   0      617.96      646.96     30.50 o 
   0  10   0       71.68       62.90      6.91 o 
   1  10   0      420.32      427.21     19.75 o 
   2  10   0       98.79      111.09     11.49 o 
   3  10   0      839.56      776.19     28.19 o 
   4  10   0      293.21      258.29     16.87 o 
   5  10   0        9.60        9.09      6.69 o 
   6  10   0       60.19       82.25     12.43 o 
   7  10   0      112.65      142.62     15.69 o 
  -2  11   0       59.06       41.17     10.56 o 
  -1  11   0      330.36      386.32     25.48 o 
   0  11   0       43.55       45.00      6.86 o 
   1  11   0      654.32      558.19     24.19 o 
   2  11   0       85.89       58.33      9.91 o 
   3  11   0       66.17       59.46     10.13 o 
   4  11   0       41.38       48.71     10.01 o 
   5  11   0      455.83      404.41     23.20 o 
   6  11   0       92.09       91.30     13.51 o 
  -1  12   0       57.64       97.01     17.23 o 
   0  12   0        3.40       -1.25      5.95 o 
   1  12   0        1.24        3.46      5.28 o 
   2  12   0        2.04        3.58      5.64 o 
   3  12   0      313.22      283.68     19.22 o 
   4  12   0      213.19      204.57     17.66 o 
   5  12   0       74.54       51.37     10.97 o 
   1  13   0       53.36       50.65      8.59 o 
   2  13   0       32.99       56.55     10.99 o 
   3  13   0       51.86       42.68     10.32 o 
   4  13   0      153.20      144.56     16.39 o 
  -3 -13   1      215.88      216.85     18.79 o 
  -2 -13   1        9.78        1.30      6.33 o 
  -1 -13   1       10.95       15.77      7.13 o 
  -5 -12   1      577.41      551.08     28.53 o 
  -4 -12   1        1.14        0.24      5.83 o 
  -3 -12   1       99.19       94.15     13.00 o 
  -2 -12   1       12.12       14.78      6.65 o 
  -1 -12   1      146.02      141.01     14.13 o 
   0 -12   1      308.86      355.56     25.89 o 
   1 -12   1        1.60        4.29      6.09 o 
  -6 -11   1       44.15       25.12      9.02 o 
  -5 -11   1      598.13      611.79     28.29 o 
  -4 -11   1      153.31      135.95     14.30 o 
  -3 -11   1     1229.01     1214.03     38.01 o 
  -2 -11   1       83.69       70.04     10.75 o 
  -1 -11   1      100.09       93.55     11.59 o 
   0 -11   1      442.08      436.13     24.59 o 
   1 -11   1      111.26      115.48     16.41 o 
   2 -11   1       54.19       66.82     13.17 o 
  -7 -10   1      194.17      227.46     18.81 o 
  -6 -10   1      143.26      126.25     14.20 o 
  -5 -10   1       57.02       60.03     10.75 o 
  -4 -10   1       36.79       31.62      8.33 o 
  -3 -10   1      785.01      750.98     27.95 o 
  -2 -10   1        1.75        1.51      4.27 o 
  -1 -10   1      382.72      349.68     18.16 o 
   0 -10   1      413.97      365.09     13.91 o 
   1 -10   1      222.45      192.31     17.95 o 
   2 -10   1      372.46      365.06     23.99 o 
   3 -10   1        0.10       -2.78      5.11 o 
  -8  -9   1       30.50       26.16      6.42 o 
  -7  -9   1      568.76      551.71     28.18 o 
  -6  -9   1       91.23       78.32     11.52 o 
  -5  -9   1       28.51       34.93      8.13 o 
  -4  -9   1       82.76       65.26      9.60 o 
  -3  -9   1      148.36      139.47     12.31 o 
  -2  -9   1        6.98        5.47      3.86 o 
  -1  -9   1      248.06      282.62     15.33 o 
   0  -9   1      635.55      628.61     22.36 o 
   1  -9   1       14.07       14.75      3.89 o 
   2  -9   1      333.67      354.75     22.19 o 
   3  -9   1        4.24       -0.29      4.92 o 
   4  -9   1      272.82      294.50     22.36 o 
  -8  -8   1      447.25      384.83     23.97 o 
  -7  -8   1      272.06      272.44     12.85 o 
  -6  -8   1      103.16      100.10      8.44 o 
  -5  -8   1       22.88       26.32      6.93 o 
  -4  -8   1      463.57      461.08     20.35 o 
  -3  -8   1      386.18      371.35     17.40 o 
  -2  -8   1       66.77       53.48      7.58 o 
  -1  -8   1      333.76      364.32     16.32 o 
   0  -8   1      918.69      885.27     24.98 o 
   1  -8   1       19.74       26.29      4.22 o 
   2  -8   1        4.80        0.77      3.81 o 
   3  -8   1       35.35       35.70      9.36 o 
   4  -8   1      108.36      110.13     14.76 o 
   5  -8   1        5.06        9.31      6.26 o 
  -8  -7   1        8.90       17.40      7.34 o 
  -7  -7   1      257.03      258.51     12.05 o 
  -6  -7   1      272.26      258.84     11.57 o 
  -5  -7   1      820.96      825.90     19.43 o 
  -4  -7   1     1550.03     1510.11     36.04 o 
  -3  -7   1       52.91       36.40      6.84 o 
  -2  -7   1     1971.20     1906.70     38.51 o 
  -1  -7   1      296.13      313.76     13.84 o 
   0  -7   1     1046.35      965.62     24.55 o 
   1  -7   1      211.44      208.23      8.59 o 
   2  -7   1      180.36      181.83     10.21 o 
   3  -7   1       18.41       29.66      7.75 o 
   4  -7   1      724.80      822.02     32.70 o 
   5  -7   1      703.24      694.69     31.43 o 
   6  -7   1       24.00        4.97      6.81 o 
  -8  -6   1        7.89       14.97      7.20 o 
  -7  -6   1      190.19      174.22      9.88 o 
  -6  -6   1      119.60      108.50      7.69 o 
  -5  -6   1       78.29       72.96      7.79 o 
  -4  -6   1     1813.53     1828.89     27.56 o 
  -3  -6   1       85.99       93.79      8.76 o 
  -2  -6   1     1441.05     1523.81     31.94 o 
  -1  -6   1       20.80       33.97      5.09 o 
   0  -6   1     2780.65     2905.12     45.32 o 
   1  -6   1       57.65       68.87      5.77 o 
   2  -6   1      930.45      915.50     17.23 o 
   3  -6   1      570.16      510.44     22.72 o 
   4  -6   1      177.01      186.50     14.80 o 
   5  -6   1      205.37      175.87     16.20 o 
   6  -6   1      425.06      431.52     25.63 o 
  -9  -5   1       21.02       32.06     10.29 o 
  -8  -5   1      149.67      159.15     16.39 o 
  -7  -5   1       48.83       48.90      9.89 o 
  -6  -5   1      144.96      128.89      7.78 o 
  -5  -5   1      572.82      546.42     14.20 o 
  -4  -5   1     1625.09     1572.20     23.92 o 
  -3  -5   1       75.42       65.09      4.82 o 
  -2  -5   1      991.10      929.54     22.48 o 
  -1  -5   1        2.01        1.44      2.16 o 
   0  -5   1     5050.42     5469.03     68.24 o 
   1  -5   1        1.13        1.32      2.05 o 
   2  -5   1      214.75      191.13      6.73 o 
   3  -5   1      871.35      859.33     27.90 o 
   4  -5   1      259.72      289.91     17.06 o 
   5  -5   1      456.61      512.72     24.31 o 
   6  -5   1       69.59       57.44     11.32 o 
   7  -5   1        3.46        3.24      5.52 o 
  -9  -4   1        2.92        8.49      7.17 o 
  -8  -4   1        1.10        0.79      5.73 o 
  -7  -4   1      109.67      104.42     12.69 o 
  -6  -4   1      462.53      478.95     13.52 o 
  -5  -4   1      445.61      466.50     13.65 o 
  -4  -4   1      254.22      225.00      6.06 o 
  -3  -4   1        2.66       -1.65      1.65 o 
  -1  -4   1       19.27       17.52      3.19 o 
   0  -4   1     5003.87     5376.08     64.37 o 
   1  -4   1     3221.75     3408.53     33.68 o 
   2  -4   1      439.91      488.99     11.83 o 
   3  -4   1     1000.29      984.55     14.38 o 
   4  -4   1       43.88       45.73      7.99 o 
   5  -4   1      226.41      232.59     16.05 o 
   6  -4   1       35.47       25.94      7.87 o 
   7  -4   1      247.93      238.11     19.10 o 
  -9  -3   1       13.15       25.36     10.13 o 
  -8  -3   1      537.03      500.27     26.15 o 
  -7  -3   1       16.00       18.40      7.46 o 
  -6  -3   1        4.09        5.13      4.82 o 
  -5  -3   1       45.24       35.54      4.03 o 
  -4  -3   1     1214.48     1184.75     14.19 o 
  -3  -3   1       54.27       55.95      3.78 o 
  -2  -3   1      749.31      661.70     11.13 o 
  -1  -3   1     1652.80     1778.38     27.21 o 
   0  -3   1     4061.14     4418.68     52.23 o 
   1  -3   1     1549.89     1529.08     17.69 o 
   2  -3   1      347.96      305.53      7.87 o 
   3  -3   1     3135.89     3339.84     47.59 o 
   4  -3   1      347.22      349.18     16.75 o 
   5  -3   1      404.07      400.91     19.89 o 
   6  -3   1       32.51       35.46      8.45 o 
   7  -3   1      380.06      373.68     23.18 o 
   8  -3   1       17.60       22.67      8.76 o 
  -9  -2   1        6.11        4.01      7.61 o 
  -8  -2   1      338.90      335.02     21.91 o 
  -7  -2   1       11.67        9.96      6.24 o 
  -6  -2   1      528.01      564.31     14.66 o 
  -5  -2   1       21.88       22.63      3.60 o 
  -4  -2   1     2740.75     2844.39     24.68 o 
  -3  -2   1     3069.46     3485.41     26.98 o 
  -2  -2   1      254.25      335.16     14.16 o 
  -1  -2   1     1464.67     1420.90     21.14 o 
   0  -2   1     1230.99     1526.93     21.35 o 
   1  -2   1     1137.08     1203.93     14.29 o 
   2  -2   1       14.75       28.98      2.02 o 
   3  -2   1      644.03      593.20      8.75 o 
   4  -2   1      171.98      168.84     11.37 o 
   5  -2   1     1408.44     1337.50     36.11 o 
   6  -2   1       48.53       46.09      9.24 o 
   7  -2   1      253.64      281.42     20.18 o 
   8  -2   1       19.98       12.50      7.58 o 
  -9  -1   1        1.47        3.98      7.37 o 
  -8  -1   1       22.18       28.77     10.08 o 
  -7  -1   1        3.82        8.90      6.31 o 
  -6  -1   1      328.59      352.70     12.09 o 
  -5  -1   1        5.18        5.85      2.57 o 
  -4  -1   1     2068.88     2064.32     19.34 o 
  -3  -1   1     2886.12     3012.74     25.19 o 
  -2  -1   1     1564.44     1519.02     13.15 o 
  -1  -1   1     6714.74     7004.06     73.20 o 
   0  -1   1     3099.57     3109.38     34.98 o 
   1  -1   1     7520.80     7465.65     77.00 o 
   2  -1   1       76.56       85.49      2.89 o 
   3  -1   1     5176.77     5244.51     43.83 o 
   4  -1   1       54.46       60.28      2.86 o 
   5  -1   1      642.34      621.58     23.56 o 
   6  -1   1      113.24      101.28     12.12 o 
   7  -1   1     1406.91     1357.39     42.73 o 
   8  -1   1      167.00      157.78     17.95 o 
  -8   0   1       13.39       28.22     10.15 o 
  -7   0   1        1.19        3.67      3.56 o 
  -6   0   1      381.55      387.99     13.07 o 
  -5   0   1      137.64      153.35      7.56 o 
  -4   0   1      600.88      603.57     20.47 o 
  -3   0   1      752.61      721.28     16.74 o 
  -2   0   1       41.94       26.57      3.25 o 
  -1   0   1     4542.07     4482.10     48.75 o 
   0   0   1      377.73      300.11      5.45 o 
   1   0   1     6877.38     6144.04     64.11 o 
   2   0   1     3387.80     3684.27     31.15 o 
   3   0   1     4566.16     4590.38     82.51 o 
   4   0   1      140.76      134.94      4.58 o 
   5   0   1       50.63       55.26      8.45 o 
   6   0   1      171.86      175.61     14.32 o 
   7   0   1       72.31       76.54     12.40 o 
   8   0   1        3.31        3.48      6.77 o 
  -8   1   1      117.82      107.40     15.52 o 
  -7   1   1      194.36      176.30     21.82 o 
  -6   1   1       84.19       96.62     11.73 o 
  -5   1   1      138.84      206.85     13.84 o 
  -4   1   1      474.25      486.49     18.07 o 
  -3   1   1       62.57       42.73      5.42 o 
  -2   1   1      169.54      183.74      7.89 o 
   0   1   1      443.05      430.68      7.37 o 
   1   1   1     4533.59     4361.05     47.39 o 
   2   1   1     5541.78     6039.93    133.32 o 
   3   1   1     9352.35     9245.79     72.28 o 
   4   1   1       56.66       45.90      3.26 o 
   5   1   1      100.45       85.86      4.65 o 
   6   1   1       93.43       92.42     11.71 o 
   7   1   1      168.79      144.42     15.09 o 
   8   1   1      250.48      264.91     20.56 o 
   9   1   1        6.08       29.15     10.51 o 
  -8   2   1      255.13      245.49     13.52 o 
  -7   2   1      173.05      163.47     10.36 o 
  -6   2   1       22.26       29.25      7.80 o 
  -5   2   1     1123.59     1252.99     34.33 o 
  -4   2   1       13.20       24.71      5.23 o 
  -3   2   1      757.25      700.95     19.99 o 
  -2   2   1      351.58      408.38      5.60 o 
  -1   2   1     3767.85     3503.31     29.14 o 
   0   2   1        1.86       -0.86      1.10 o 
   1   2   1      709.02      684.63      9.36 o 
   2   2   1    13502.08    13665.07    101.22 o 
   3   2   1     3257.33     3321.70     41.99 o 
   4   2   1     4872.95     5180.86     37.66 o 
   5   2   1     1465.63     1427.37     20.32 o 
   6   2   1      161.49      150.22     13.77 o 
   7   2   1       64.44       46.88      9.93 o 
   8   2   1      283.32      306.30     21.43 o 
   9   2   1        0.42        2.69      6.93 o 
  -8   3   1       36.54       37.21      7.35 o 
  -7   3   1      226.55      227.82     19.34 o 
  -6   3   1       32.14       39.61      8.85 o 
  -5   3   1      113.67      119.51     11.59 o 
  -4   3   1      243.96      285.52     14.83 o 
  -3   3   1     2658.08     2758.59     47.94 o 
  -2   3   1      157.00      143.20      3.99 o 
  -1   3   1     2318.61     2272.26     19.37 o 
   0   3   1      793.28      845.70     14.73 o 
   1   3   1      189.59      147.78      6.07 o 
   2   3   1     2365.56     2581.07     34.23 o 
   3   3   1      745.95      618.41     11.35 o 
   4   3   1     3320.69     3302.82     34.69 o 
   5   3   1     1168.80     1190.76     19.05 o 
   6   3   1     1124.57     1181.78     16.20 o 
   7   3   1      272.51      264.53     17.97 o 
   8   3   1      502.40      461.71     25.41 o 
   9   3   1       10.67        0.55      6.86 o 
  -7   4   1       10.51        5.97      5.69 o 
  -6   4   1       78.91       66.22     11.18 o 
  -5   4   1      206.20      219.64     15.45 o 
  -4   4   1       25.82       22.84      5.69 o 
  -3   4   1     1139.78     1068.70     28.58 o 
  -2   4   1      700.36      821.57     12.43 o 
  -1   4   1     2515.83     2566.23     20.80 o 
   0   4   1     2800.78     2859.68     21.97 o 
   1   4   1      578.84      510.10     13.00 o 
   2   4   1      176.04      175.70      5.82 o 
   3   4   1     1047.91     1001.17     24.45 o 
   4   4   1     2381.94     2281.22     28.01 o 
   5   4   1        1.40        1.30      1.78 o 
   6   4   1     1180.39     1156.57     16.85 o 
   7   4   1       53.06       60.39     10.65 o 
   8   4   1      129.78      145.55     15.84 o 
   9   4   1       15.76       14.78      7.97 o 
  -7   5   1      204.65      232.40     19.12 o 
  -6   5   1       82.24       59.02     10.89 o 
  -5   5   1       77.38       74.74     10.85 o 
  -4   5   1       11.37       12.48      4.77 o 
  -3   5   1      646.27      616.68     22.94 o 
  -2   5   1       96.86       87.03      4.57 o 
  -1   5   1       91.81       56.01      3.89 o 
   0   5   1     1225.71     1279.19     16.91 o 
   1   5   1     4281.24     4453.07     43.73 o 
   2   5   1     1515.66     1390.67     26.39 o 
   3   5   1     1071.54     1107.40     21.62 o 
   4   5   1      607.18      603.47      9.51 o 
   5   5   1        4.63        3.38      1.95 o 
   6   5   1      566.28      516.24     11.56 o 
   7   5   1       57.04       48.37      9.55 o 
   8   5   1      332.51      343.18     21.74 o 
   9   5   1        1.23       -0.41      6.02 o 
  -6   6   1        6.06       -0.22      5.40 o 
  -5   6   1        2.40        7.87      5.28 o 
  -4   6   1      408.36      409.02     20.97 o 
  -3   6   1      806.99      808.18     28.00 o 
  -2   6   1       31.43       28.49      3.36 o 
  -1   6   1      464.41      420.96     10.76 o 
   0   6   1       13.81        6.34      1.85 o 
   1   6   1       80.89       41.18      3.76 o 
   2   6   1     2149.11     2070.03     26.40 o 
   3   6   1      561.22      548.08     22.25 o 
   4   6   1     1567.73     1537.91     19.77 o 
   5   6   1       74.70       91.57     12.79 o 
   6   6   1      262.58      271.01      8.85 o 
   7   6   1      123.28      117.34      6.78 o 
   8   6   1      215.09      181.49     17.23 o 
   9   6   1        0.56       -0.62      6.74 o 
  -6   7   1       19.43       21.91      8.69 o 
  -5   7   1      381.36      378.09     22.72 o 
  -4   7   1      621.11      598.40     27.18 o 
  -3   7   1      647.35      694.16     27.90 o 
  -2   7   1      246.16      249.37     15.91 o 
  -1   7   1      731.39      785.50     16.27 o 
   0   7   1     1842.21     1850.05     35.17 o 
   1   7   1       37.60       31.21      3.79 o 
   2   7   1      202.86      157.11     18.62 o 
   3   7   1       64.01       74.10      5.81 o 
   4   7   1     1824.64     1817.62     27.52 o 
   5   7   1       10.73        7.30      2.53 o 
   6   7   1      164.86      169.50      7.79 o 
   7   7   1       23.85       22.05      4.15 o 
   8   7   1      260.63      259.39     19.17 o 
  -5   8   1      135.27      120.11     15.62 o 
  -4   8   1        5.78        5.40      6.43 o 
  -3   8   1     1731.74     1705.94     48.16 o 
  -2   8   1      793.42      945.13     33.38 o 
  -1   8   1        2.79        3.55      2.27 o 
   0   8   1     1263.91     1334.40     30.88 o 
   1   8   1       72.13       83.13     14.82 o 
   2   8   1      271.17      267.55     14.78 o 
   3   8   1       77.45       65.41      8.89 o 
   4   8   1     1600.66     1586.09     26.74 o 
   5   8   1        0.39       -0.54      2.19 o 
   6   8   1      602.19      561.74     13.93 o 
   7   8   1      432.99      419.03     16.00 o 
   8   8   1       95.71      107.30     14.90 o 
  -4   9   1      223.86      219.83     20.59 o 
  -3   9   1      377.48      389.90     24.21 o 
  -2   9   1       64.95       73.68     12.24 o 
  -1   9   1      159.09      148.45      8.66 o 
   0   9   1      184.29      207.81     12.76 o 
   1   9   1       38.82       46.84      7.49 o 
   2   9   1      196.31      202.87     13.15 o 
   3   9   1       29.86       18.44      3.99 o 
   4   9   1      431.77      400.65     13.67 o 
   5   9   1       14.42       17.49      4.36 o 
   6   9   1      395.37      345.92     19.84 o 
   7   9   1      106.44      118.95     10.08 o 
   8   9   1       39.45       41.45     10.39 o 
  -3  10   1        9.53       34.50      9.98 o 
  -2  10   1       98.61       94.68     14.20 o 
  -1  10   1       67.82       66.01     11.92 o 
   0  10   1      577.60      573.12     17.24 o 
   1  10   1       15.65       10.37      5.21 o 
   2  10   1      108.48       80.19     10.10 o 
   3  10   1        3.74        7.05      5.18 o 
   4  10   1      387.99      393.95     20.75 o 
   5  10   1       50.31       54.75     10.20 o 
   6  10   1       88.52      112.53     13.77 o 
   7  10   1       52.76       63.42     12.21 o 
  -2  11   1      100.01      122.30     17.18 o 
  -1  11   1        5.08       10.03      6.89 o 
   0  11   1      470.87      463.71     22.89 o 
   1  11   1       31.92       21.57      6.81 o 
   2  11   1      217.72      257.33     16.75 o 
   3  11   1       38.58       38.68      8.85 o 
   4  11   1      114.39      130.09     14.23 o 
   5  11   1       80.92       88.32     13.12 o 
   6  11   1        5.24        9.24      7.10 o 
  -1  12   1       60.23       64.83     14.01 o 
   0  12   1      349.50      506.38     31.58 o 
   1  12   1       41.65       19.58      7.13 o 
   2  12   1      120.51      106.80     12.96 o 
   3  12   1      227.72      196.22     16.72 o 
   4  12   1      168.97      156.85     15.93 o 
   5  12   1       77.69       80.83     13.27 o 
   1  13   1        0.72        2.32      4.89 o 
   2  13   1       45.87       61.71     11.54 o 
   3  13   1      139.56      134.70     15.45 o 
  -3 -13   2       19.41       21.11      8.76 o 
  -2 -13   2        1.50        5.76      6.79 o 
  -5 -12   2       12.20        5.88      7.15 o 
  -4 -12   2      736.81      692.38     30.83 o 
  -3 -12   2        5.75        8.23      5.88 o 
  -2 -12   2      451.96      472.24     24.31 o 
  -1 -12   2        0.86        5.42      5.66 o 
   0 -12   2      265.94      271.64     16.99 o 
   1 -12   2      154.65      157.25     20.08 o 
  -6 -11   2        1.35        1.01      6.50 o 
  -5 -11   2       12.52        4.39      6.45 o 
  -3 -11   2       89.25       81.53     11.73 o 
  -2 -11   2     1255.98     1080.84     35.20 o 
  -1 -11   2       22.37       21.33      7.08 o 
   0 -11   2      259.33      298.95     13.87 o 
   1 -11   2       12.31       10.82      6.74 o 
   2 -11   2       39.21       32.90     10.13 o 
  -7 -10   2       95.31      100.32     14.35 o 
  -6 -10   2       61.48       73.01     11.95 o 
  -5 -10   2      151.53      147.87     14.95 o 
  -4 -10   2      221.91      198.86     15.40 o 
  -2 -10   2      313.67      354.70     18.95 o 
  -1 -10   2       14.57       11.59      5.11 o 
   0 -10   2      894.40      822.37     21.33 o 
   1 -10   2      452.94      437.31     25.17 o 
   2 -10   2       66.02      107.37     15.26 o 
   3 -10   2      162.77      169.56     19.36 o 
  -8  -9   2      378.16      383.15     24.23 o 
  -7  -9   2      277.57      252.39     13.21 o 
  -6  -9   2      132.81      114.76     13.20 o 
  -5  -9   2       16.02       28.55      7.89 o 
  -4  -9   2      328.15      316.48     18.09 o 
  -3  -9   2       65.63       56.14      8.88 o 
  -2  -9   2       80.86       63.49      8.90 o 
  -1  -9   2     1299.63     1245.20     33.35 o 
   0  -9   2      580.90      584.06     16.74 o 
   1  -9   2      109.15      131.29     16.51 o 
   2  -9   2       80.05       74.55     12.36 o 
   3  -9   2      520.98      484.60     27.40 o 
   4  -9   2        1.28        2.98      5.85 o 
  -8  -8   2       81.67      103.87     14.16 o 
  -7  -8   2        0.28       -3.03      3.22 o 
  -6  -8   2     1332.81     1285.01     56.50 o 
  -5  -8   2      460.06      438.94     20.97 o 
  -4  -8   2      652.18      649.89     24.40 o 
  -3  -8   2      173.81      179.50     12.84 o 
  -2  -8   2      552.41      513.44     20.18 o 
  -1  -8   2      236.75      242.34     13.70 o 
   0  -8   2      427.51      398.56     16.84 o 
   1  -8   2      870.88      852.26     19.11 o 
   2  -8   2      389.73      427.40     22.87 o 
   3  -8   2      920.47     1023.06     37.65 o 
   4  -8   2      287.17      275.28     20.35 o 
   5  -8   2      295.41      250.52     20.54 o 
  -8  -7   2      126.81      146.07     15.62 o 
  -7  -7   2      164.23      171.35     10.70 o 
  -6  -7   2        6.75        7.50      3.70 o 
  -5  -7   2      179.29      172.87      9.19 o 
  -4  -7   2      992.32      981.65     28.60 o 
  -3  -7   2      982.63      928.91     26.99 o 
  -2  -7   2      126.93      130.77      9.65 o 
  -1  -7   2      758.77      782.19     22.89 o 
   0  -7   2      343.56      373.17     15.16 o 
   1  -7   2     1625.91     1676.91     33.71 o 
   2  -7   2       60.56       66.23      5.70 o 
   3  -7   2      266.26      251.93     17.44 o 
   4  -7   2       63.83       68.36     11.73 o 
   5  -7   2      257.49      215.51     17.78 o 
   6  -7   2       13.70       14.30      8.09 o 
  -8  -6   2      145.33      149.41     15.72 o 
  -7  -6   2      118.53      126.90     13.70 o 
  -6  -6   2        4.19        9.11      3.53 o 
  -5  -6   2        1.65       -1.50      5.07 o 
  -4  -6   2      706.34      676.45     15.79 o 
  -3  -6   2     2517.39     2546.22     45.71 o 
  -2  -6   2     1002.96     1039.69     25.99 o 
  -1  -6   2      464.27      349.68     13.92 o 
   0  -6   2      199.35      248.79     11.44 o 
   1  -6   2     1976.72     2072.08     27.94 o 
   2  -6   2       21.43       12.38      2.75 o 
   3  -6   2      351.31      323.10     18.28 o 
   4  -6   2       23.99       35.58      8.04 o 
   5  -6   2      172.23      174.27     16.20 o 
   6  -6   2        0.83       -0.34      5.13 o 
  -9  -5   2       15.95       17.88      8.35 o 
  -8  -5   2        0.88       -0.84      5.40 o 
  -7  -5   2       94.36       91.90     11.92 o 
  -6  -5   2      489.72      500.67     14.37 o 
  -5  -5   2       20.03       21.85      3.76 o 
  -4  -5   2       50.12       46.62      4.71 o 
  -3  -5   2     1349.55     1306.27     20.41 o 
  -2  -5   2      120.65      150.03      8.97 o 
  -1  -5   2     3365.89     3483.92     50.70 o 
   0  -5   2     1926.80     2293.96     37.29 o 
   1  -5   2       28.78       64.29      8.46 o 
   2  -5   2       12.44       17.20      2.70 o 
   3  -5   2      880.29      865.33     28.41 o 
   4  -5   2      831.20      804.91     28.89 o 
   5  -5   2       18.22       21.88      6.77 o 
   6  -5   2       25.82       30.83      8.95 o 
   7  -5   2       50.45       31.12     10.13 o 
  -9  -4   2        0.54       -5.30      5.30 o 
  -8  -4   2        5.18        5.11      6.05 o 
  -7  -4   2      182.21      199.03     15.52 o 
  -6  -4   2       34.16       36.97      4.87 o 
  -5  -4   2      102.29       99.76      4.99 o 
  -4  -4   2      160.62      163.63      5.55 o 
  -3  -4   2      838.40      801.74     11.36 o 
  -2  -4   2        1.05        7.05      2.66 o 
  -1  -4   2     1265.73     1285.46     24.71 o 
   0  -4   2      162.13      217.69      8.93 o 
   1  -4   2     5624.66     5943.19     52.50 o 
   2  -4   2      483.88      472.21     11.52 o 
   3  -4   2     1949.90     1955.97     37.68 o 
   4  -4   2      802.76      764.34     26.44 o 
   5  -4   2       79.96       93.77     11.73 o 
   6  -4   2      162.99      161.96     15.96 o 
   7  -4   2       44.43       27.50      9.53 o 
  -9  -3   2      132.75      151.40     17.56 o 
  -8  -3   2      173.65      173.57     16.92 o 
  -7  -3   2      448.85      472.70     23.42 o 
  -6  -3   2        2.00        2.04      4.73 o 
  -5  -3   2      882.77      906.85     13.52 o 
  -4  -3   2       20.28       33.70      2.88 o 
  -3  -3   2     1853.51     1753.00     17.65 o 
  -2  -3   2       72.67       85.95      3.34 o 
  -1  -3   2      848.39      828.26     17.44 o 
   0  -3   2        2.59       19.89      2.93 o 
   1  -3   2     1408.36     1390.28     17.31 o 
   2  -3   2      254.30      209.95      6.13 o 
   3  -3   2      746.56      791.64     24.31 o 
   4  -3   2     1551.18     1685.38     39.40 o 
   5  -3   2      138.16      132.97     12.48 o 
   6  -3   2      145.32      140.63     14.23 o 
   7  -3   2       41.65       43.50     10.41 o 
   8  -3   2       63.53       49.28     12.12 o 
  -9  -2   2        3.29        8.78      7.80 o 
  -8  -2   2       86.52       74.62     12.57 o 
  -7  -2   2      578.91      565.79     25.48 o 
  -6  -2   2       11.04       16.01      3.84 o 
  -5  -2   2       93.92       83.03      4.23 o 
  -4  -2   2        5.44        9.98      1.96 o 
  -3  -2   2      895.35      877.41     11.00 o 
  -2  -2   2     1006.50     1234.48     12.59 o 
  -1  -2   2        9.67        2.56      1.28 o 
   1  -2   2     2791.08     2848.70     46.12 o 
   2  -2   2        3.22        8.10      1.63 o 
   3  -2   2       54.77       39.75      2.81 o 
   4  -2   2     1925.13     1939.58     22.08 o 
   5  -2   2      274.55      249.77     15.57 o 
   6  -2   2      747.36      717.29     28.43 o 
   7  -2   2       11.22       10.99      6.69 o 
   8  -2   2      313.64      313.93     22.87 o 
  -8  -1   2       34.13       29.75      9.55 o 
  -7  -1   2      196.45      200.51     10.56 o 
  -6  -1   2       17.45       13.51      3.91 o 
  -5  -1   2      218.96      223.97      8.97 o 
  -4  -1   2      155.89      143.94      6.01 o 
  -3  -1   2     3253.99     3441.98     26.78 o 
  -2  -1   2      458.38      517.52      7.01 o 
  -1  -1   2     3989.84     4006.44     47.82 o 
   0  -1   2     1933.95     2034.82     26.27 o 
   1  -1   2      224.47      297.01      6.09 o 
   2  -1   2       31.44       18.65      1.91 o 
   3  -1   2      528.81      541.23      9.40 o 
   4  -1   2      495.93      418.67      9.21 o 
   5  -1   2        0.22        3.84      3.86 o 
   6  -1   2      252.64      256.61     17.30 o 
   7  -1   2        1.25        1.85      5.28 o 
   8  -1   2      330.14      307.24     22.29 o 
  -8   0   2       89.36       85.42     14.08 o 
  -7   0   2       84.06       90.51      8.20 o 
  -6   0   2       35.99       38.59      5.42 o 
  -5   0   2      159.91      174.27      8.11 o 
  -4   0   2       42.05       36.94      2.67 o 
  -3   0   2     2430.56     2512.00     20.52 o 
  -2   0   2        7.03        3.24      0.89 o 
  -1   0   2       13.80       33.21      1.85 o 
   0   0   2     4180.38     4180.55     46.09 o 
   1   0   2     2005.76     2355.09     29.03 o 
   2   0   2     8607.10     9277.10     70.90 o 
   3   0   2     1568.42     1663.94     19.07 o 
   4   0   2      950.41      889.60     14.43 o 
   5   0   2       66.66       69.05      9.36 o 
   6   0   2       10.14       13.36      6.45 o 
   7   0   2      185.37      193.08     17.25 o 
   8   0   2       58.77       57.34     12.36 o 
  -8   1   2        8.14       -0.29      6.26 o 
  -7   1   2      287.12      268.76     12.73 o 
  -6   1   2       12.41       19.72      4.50 o 
  -5   1   2      291.67      280.71     10.59 o 
  -4   1   2      512.12      487.89     18.02 o 
  -3   1   2       27.98       49.50      5.57 o 
  -2   1   2      757.66      782.48      9.30 o 
  -1   1   2      173.99      131.00      4.10 o 
   0   1   2       25.51       11.59      1.75 o 
   1   1   2       53.85       41.96      2.95 o 
   2   1   2    24906.79    22301.94    159.90 o 
   3   1   2     3854.58     4171.41     37.97 o 
   4   1   2      421.47      348.43      8.47 o 
   5   1   2       36.13       25.86      7.80 o 
   6   1   2      228.57      209.68     15.93 o 
   7   1   2      391.36      440.83     24.19 o 
   8   1   2        8.97       18.09      8.85 o 
   9   1   2       54.76       51.01     12.79 o 
  -8   2   2       93.84       94.62      9.89 o 
  -7   2   2      550.01      543.31     37.11 o 
  -6   2   2      151.98      161.35      9.73 o 
  -5   2   2       93.50       78.63      9.69 o 
  -4   2   2      415.09      356.33     15.81 o 
  -3   2   2      359.82      337.06     13.41 o 
  -2   2   2       17.14        4.96      1.06 o 
  -1   2   2      728.17      751.29      9.48 o 
   0   2   2     3174.92     3091.45     36.90 o 
   1   2   2      720.65      825.96     10.54 o 
   2   2   2     5884.77     6349.75     51.87 o 
   3   2   2       59.79       57.59      7.82 o 
   4   2   2    10599.19    10694.64     86.30 o 
   5   2   2      247.29      287.73     11.64 o 
   6   2   2      195.49      223.26     15.91 o 
   7   2   2      242.40      256.28     19.29 o 
   8   2   2       52.92       79.66     13.48 o 
   9   2   2       13.59       14.54      8.69 o 
  -7   3   2      209.26      216.10     12.07 o 
  -6   3   2      349.20      328.83     19.19 o 
  -5   3   2      353.99      362.93     18.62 o 
  -4   3   2      235.24      212.27     12.81 o 
  -3   3   2       92.62       83.43      7.80 o 
  -1   3   2     1256.41     1358.93     15.50 o 
   0   3   2     2032.51     2039.93     28.10 o 
   1   3   2     1607.36     1878.77     27.90 o 
   2   3   2       82.62      111.29      4.53 o 
   3   3   2      157.80      183.36      6.29 o 
   4   3   2       72.15      102.40      8.01 o 
   5   3   2      994.95     1074.20     22.79 o 
   6   3   2      480.28      466.76     26.55 o 
   7   3   2      373.11      367.44     21.38 o 
   8   3   2      196.00      175.51     17.40 o 
   9   3   2      128.33      125.05     17.06 o 
  -7   4   2       36.30       26.41      6.07 o 
  -6   4   2       95.66      108.31     13.10 o 
  -5   4   2       25.92       27.83      6.91 o 
  -4   4   2     1059.84     1011.02     29.54 o 
  -3   4   2       33.38       49.45      6.84 o 
  -2   4   2       40.98       18.55      1.63 o 
  -1   4   2     1444.39     1576.79     18.61 o 
   0   4   2     3070.39     2872.22     38.41 o 
   1   4   2       50.94       49.69      4.58 o 
   2   4   2      142.33      185.25      6.14 o 
   3   4   2       86.19       72.51      4.52 o 
   4   4   2        5.23        1.50      2.63 o 
   5   4   2       72.99       75.65      5.45 o 
   6   4   2        0.79       -1.94      2.04 o 
   7   4   2      944.26      967.97     33.85 o 
   8   4   2       16.70       23.03      8.81 o 
   9   4   2       47.33       58.93     13.12 o 
  -7   5   2       30.17       32.27      9.48 o 
  -6   5   2        1.39        6.17      5.40 o 
  -5   5   2       98.11       82.56     11.35 o 
  -4   5   2      632.38      638.35     24.47 o 
  -3   5   2      328.54      406.91     18.28 o 
  -2   5   2      460.86      414.44     15.74 o 
  -1   5   2       78.97       68.19      3.22 o 
   0   5   2     1497.07     1365.45     24.40 o 
   1   5   2     1094.09     1189.70     23.39 o 
   2   5   2      113.74       77.45      6.05 o 
   3   5   2      159.56      205.94      7.37 o 
   4   5   2      607.97      623.45     13.89 o 
   5   5   2      179.06      176.74      7.98 o 
   6   5   2        2.68        2.10      1.83 o 
   7   5   2      310.74      316.79     19.63 o 
   8   5   2       52.87       66.15     12.19 o 
   9   5   2       99.52       91.06     14.97 o 
  -6   6   2      208.52      204.45     18.24 o 
  -5   6   2       12.27       11.16      6.02 o 
  -4   6   2      495.38      512.31     23.13 o 
  -3   6   2       49.40       56.31      8.90 o 
  -2   6   2        5.29        6.69      2.00 o 
  -1   6   2        1.30        4.71      1.50 o 
   0   6   2       16.43        8.63      2.11 o 
   1   6   2      726.71      727.94     18.93 o 
   2   6   2        9.18       -0.26      2.26 o 
   3   6   2     3300.36     3500.52     53.48 o 
   4   6   2       17.36       27.84      9.36 o 
   5   6   2       20.41       21.26      3.80 o 
   6   6   2       31.88       17.13      3.41 o 
   7   6   2      275.39      272.98      9.56 o 
   8   6   2       31.22       33.04      9.57 o 
   9   6   2       21.08       26.01      9.93 o 
  -6   7   2      188.29      220.41     19.89 o 
  -5   7   2       73.80       58.90     11.09 o 
  -4   7   2      549.02      578.65     26.49 o 
  -3   7   2       82.82      106.39     12.07 o 
  -2   7   2      413.30      411.83     19.82 o 
  -1   7   2      148.54      144.79      5.40 o 
   0   7   2      772.93      769.53     16.70 o 
   1   7   2        4.32        3.46      1.95 o 
   2   7   2      153.56      123.22      5.21 o 
   3   7   2     1177.61     1122.84     16.42 o 
   4   7   2      354.27      373.30      8.43 o 
   5   7   2     1259.28     1310.38     21.34 o 
   6   7   2       60.87       67.45      5.52 o 
   7   7   2      265.43      279.26      9.96 o 
   8   7   2       21.22       28.34      9.67 o 
  -5   8   2       24.50       16.48      7.32 o 
  -4   8   2      640.37      568.29     27.71 o 
  -3   8   2      146.77      166.78     15.79 o 
  -2   8   2       73.62       80.81     11.23 o 
  -1   8   2       32.40       38.65      5.35 o 
   0   8   2     1252.06     1262.97     20.69 o 
   1   8   2      141.04      127.06      8.31 o 
   2   8   2       48.90       54.46      5.60 o 
   3   8   2      407.81      385.06     12.19 o 
   4   8   2        0.22       -2.90      2.90 o 
   5   8   2        8.42       12.99      3.55 o 
   6   8   2        9.57       16.30      3.67 o 
   7   8   2      527.14      521.88     16.38 o 
   8   8   2       16.63       13.74      4.39 o 
  -4   9   2       42.40       57.85     12.45 o 
  -3   9   2      239.49      250.21     19.17 o 
  -2   9   2       13.17       15.98      6.48 o 
  -1   9   2       96.71      112.65     13.17 o 
   0   9   2       81.46       77.91      8.76 o 
   1   9   2        6.50        5.25      3.60 o 
   2   9   2       80.18       69.81      6.45 o 
   3   9   2      151.31      146.66      8.26 o 
   4   9   2       39.59       36.07      6.51 o 
   5   9   2       32.65       31.41      5.19 o 
   6   9   2        0.94       -3.00      3.00 o 
   7   9   2      265.35      260.74     12.96 o 
   8   9   2       71.82       68.85     17.54 o 
  -3  10   2      194.75      171.60     18.43 o 
  -2  10   2       25.48       23.97      8.18 o 
  -1  10   2     1842.23     1972.92     54.66 o 
   0  10   2       35.35       24.60      9.19 o 
   1  10   2      225.53      225.71     14.66 o 
   2  10   2       60.83       54.25      6.21 o 
   3  10   2      106.10      104.59      7.95 o 
   4  10   2       94.23       83.69      7.70 o 
   5  10   2        3.16       -0.99      3.31 o 
   6  10   2       17.48       16.67      4.94 o 
   7  10   2       82.17       82.06     13.22 o 
  -2  11   2        1.92       15.55      8.18 o 
  -1  11   2      250.27      308.29     22.96 o 
   0  11   2        0.40       -0.41      3.31 o 
   1  11   2      433.36      403.62     20.56 o 
   2  11   2       34.82       38.39      8.78 o 
   3  11   2      319.41      309.71     18.72 o 
   4  11   2       57.56       51.80      6.93 o 
   5  11   2       96.69       93.48      9.09 o 
   6  11   2      184.66      192.31     17.97 o 
  -1  12   2       32.55       34.65     11.13 o 
   0  12   2       20.67       16.46      9.09 o 
   1  12   2      316.56      336.15     19.94 o 
   2  12   2       64.26       70.59     11.42 o 
   3  12   2      673.22      676.16     29.44 o 
   4  12   2       97.36       88.87     13.48 o 
   5  12   2       20.80       21.83      8.52 o 
   2  13   2        4.23        5.37      6.69 o 
   3  13   2       96.71       92.09     13.75 o 
  -5 -12   3      223.00      225.40     19.84 o 
  -4 -12   3        0.40        0.98      5.47 o 
  -3 -12   3      335.29      342.70     21.81 o 
  -2 -12   3       10.72        5.90      6.09 o 
  -1 -12   3      180.05      168.58     15.88 o 
   0 -12   3        2.40        3.72      4.58 o 
   1 -12   3       32.28       25.67     11.44 o 
  -6 -11   3        0.47       -5.88      6.00 o 
  -5 -11   3       46.60       57.18     11.42 o 
  -4 -11   3       62.82       52.35     10.68 o 
  -3 -11   3      616.18      675.35     28.74 o 
  -2 -11   3        9.75        7.58      6.33 o 
  -1 -11   3      123.40      134.96     13.72 o 
   0 -11   3        7.81        7.77      5.04 o 
   1 -11   3      282.82      251.26     22.58 o 
   2 -11   3       75.45       90.65     15.93 o 
  -7 -10   3      177.88      178.92     17.78 o 
  -6 -10   3        0.74        1.73      5.73 o 
  -5 -10   3        2.68        3.93      5.90 o 
  -4 -10   3      284.08      289.24     18.64 o 
  -3 -10   3      227.68      199.24     15.40 o 
  -2 -10   3      507.45      533.11     23.78 o 
  -1 -10   3     1558.63     1400.22     38.44 o 
   0 -10   3     1040.81      996.20     23.96 o 
   1 -10   3      148.79      147.35     10.13 o 
   2 -10   3       94.48      106.03     15.55 o 
   3 -10   3       42.72       53.10     12.67 o 
  -7  -9   3      737.38      709.06     30.02 o 
  -6  -9   3      112.10       89.52     12.43 o 
  -5  -9   3       65.13       62.36     10.46 o 
  -4  -9   3      377.74      374.73     20.08 o 
  -3  -9   3      454.68      406.76     20.11 o 
  -2  -9   3      168.74      187.49     13.58 o 
  -1  -9   3      262.36      278.52     15.86 o 
   0  -9   3     1381.14     1444.23     27.38 o 
   1  -9   3     1132.74     1115.27     24.03 o 
   2  -9   3      246.11      227.12     18.38 o 
   3  -9   3      137.24      133.79     17.16 o 
   4  -9   3      521.97      563.83     31.24 o 
  -8  -8   3       39.17       50.58     11.11 o 
  -7  -8   3       30.58       34.80      6.23 o 
  -6  -8   3       43.78       47.24      7.22 o 
  -5  -8   3      473.33      531.15     23.32 o 
  -4  -8   3      301.81      302.39     16.94 o 
  -3  -8   3      686.01      652.03     24.09 o 
  -2  -8   3       11.97       11.23      4.37 o 
  -1  -8   3       56.57       61.52      8.33 o 
   0  -8   3      610.68      560.97     20.54 o 
   1  -8   3      138.31      139.65      8.20 o 
   2  -8   3      521.84      526.13     25.67 o 
   3  -8   3      287.75      254.93     19.34 o 
   4  -8   3      737.27      840.52     36.42 o 
   5  -8   3        6.45       -0.60      4.82 o 
  -8  -7   3        3.88        3.46      5.52 o 
  -7  -7   3      105.54      108.51      8.93 o 
  -6  -7   3      444.83      433.07     14.73 o 
  -5  -7   3       35.95       42.81      5.68 o 
  -4  -7   3     1069.54     1104.57     31.12 o 
  -3  -7   3       25.45       19.27      5.30 o 
  -2  -7   3       46.49       34.12      6.19 o 
  -1  -7   3      414.56      386.82     16.20 o 
   0  -7   3      311.77      262.06     13.00 o 
   1  -7   3       76.30       69.74      7.94 o 
   2  -7   3      257.11      245.98      9.73 o 
   3  -7   3      121.00      126.69     14.13 o 
   4  -7   3      546.14      533.98     27.35 o 
   5  -7   3        3.11       -1.22      5.81 o 
   6  -7   3       26.59       42.37     11.52 o 
  -8  -6   3       17.09       26.42      8.73 o 
  -7  -6   3      432.48      419.53     21.69 o 
  -6  -6   3       11.67        7.43      3.39 o 
  -5  -6   3       28.76       28.88      6.78 o 
  -4  -6   3     1854.71     1959.97     50.31 o 
  -3  -6   3      413.13      420.03     17.18 o 
  -2  -6   3      879.95      874.59     24.11 o 
  -1  -6   3        0.51        1.20      2.35 o 
   0  -6   3     2567.62     2488.57     42.73 o 
   1  -6   3      121.46      158.57      7.21 o 
   2  -6   3      129.67      121.69      7.95 o 
   3  -6   3      154.87      155.79     13.94 o 
   4  -6   3      541.68      530.50     25.19 o 
   5  -6   3        4.37        4.13      5.42 o 
   6  -6   3      147.54      155.62     17.54 o 
  -8  -5   3       11.24       22.31      8.33 o 
  -7  -5   3      199.43      234.61     16.80 o 
  -6  -5   3       30.66       24.20      6.42 o 
  -5  -5   3       19.42       19.09      3.73 o 
  -4  -5   3       54.05       51.68      6.15 o 
  -3  -5   3        1.79        5.88      3.29 o 
  -2  -5   3     1106.66     1078.94     25.67 o 
  -1  -5   3        2.13        0.38      1.85 o 
   0  -5   3     3683.45     3900.54     55.21 o 
   1  -5   3       16.77       10.76      2.37 o 
   2  -5   3     1410.16     1377.59     20.97 o 
   3  -5   3      805.61      874.33     33.02 o 
   4  -5   3      715.37      742.60     28.24 o 
   5  -5   3       60.43       71.62     11.73 o 
   6  -5   3      161.55      139.83     16.15 o 
   7  -5   3        1.71        0.46      6.33 o 
  -8  -4   3      132.09      138.85     15.02 o 
  -7  -4   3      279.22      289.34     18.16 o 
  -6  -4   3      167.62      171.33      8.44 o 
  -5  -4   3        4.47        6.84      2.33 o 
  -4  -4   3      544.17      524.29     10.17 o 
  -3  -4   3     1821.03     1978.04     48.04 o 
  -2  -4   3      726.16      687.68     18.62 o 
  -1  -4   3        0.01       -0.70      1.73 o 
   0  -4   3     8873.94     9012.88    102.12 o 
   1  -4   3      317.77      297.36      8.23 o 
   2  -4   3      596.68      538.92     11.59 o 
   3  -4   3        4.06        2.50      2.33 o 
   4  -4   3     1168.54     1147.11     33.38 o 
   5  -4   3      251.42      230.99     16.84 o 
   6  -4   3      141.18      140.29     15.52 o 
   7  -4   3      351.86      338.62     23.15 o 
  -8  -3   3      243.14      264.10     19.07 o 
  -7  -3   3      148.84      156.34     14.35 o 
  -6  -3   3       42.50       41.59      5.31 o 
  -5  -3   3      493.24      562.69     23.81 o 
  -4  -3   3     1946.87     2070.74     28.25 o 
  -3  -3   3      798.06      887.43     12.10 o 
  -2  -3   3      269.29      310.39      6.37 o 
  -1  -3   3      552.80      714.12     17.04 o 
   0  -3   3      389.01      327.25     10.73 o 
   1  -3   3        6.61        7.67      1.77 o 
   2  -3   3      467.20      417.62      9.29 o 
   3  -3   3      450.63      465.52     10.27 o 
   4  -3   3     1084.69     1137.37     31.82 o 
   5  -3   3      165.68      121.89     12.50 o 
   6  -3   3       33.57       29.10      8.88 o 
   7  -3   3      302.76      246.08     19.79 o 
   8  -3   3       13.80       10.15      7.53 o 
  -8  -2   3       54.37       58.30     11.52 o 
  -7  -2   3      140.72      161.21     14.97 o 
  -6  -2   3      743.45      747.69     17.86 o 
  -5  -2   3       13.67       15.71      2.88 o 
  -4  -2   3       22.24       11.09      2.05 o 
  -3  -2   3      110.94      159.10     10.52 o 
  -2  -2   3       79.64       65.01      2.99 o 
  -1  -2   3      256.76      245.84      6.49 o 
   0  -2   3     2760.64     2584.33     35.13 o 
   1  -2   3        4.55       14.98      2.01 o 
   2  -2   3      812.61      837.34     17.35 o 
   3  -2   3     1001.35      983.00     14.90 o 
   4  -2   3      863.94      879.10     14.40 o 
   5  -2   3      525.92      455.83     21.04 o 
   6  -2   3      170.77      149.62     14.54 o 
   7  -2   3      366.42      377.18     23.68 o 
   8  -2   3       12.62        8.11      8.13 o 
  -8  -1   3        1.17        6.17      7.17 o 
  -7  -1   3        5.17        8.23      4.05 o 
  -6  -1   3      883.23      939.37     26.92 o 
  -5  -1   3      182.92      188.88      8.55 o 
  -4  -1   3     2063.85     2130.76     20.67 o 
  -3  -1   3      155.93      176.14      4.78 o 
  -1  -1   3     2380.31     2480.36     36.42 o 
   0  -1   3      373.68      351.27      9.53 o 
   2  -1   3      412.11      536.30     14.52 o 
   3  -1   3      453.85      439.42      9.18 o 
   4  -1   3       86.03       91.86      4.61 o 
   5  -1   3       22.90       24.23      6.65 o 
   6  -1   3        0.04       -3.31      4.77 o 
   7  -1   3      483.68      442.54     24.86 o 
   8  -1   3        1.38       -5.09      6.57 o 
  -8   0   3      225.58      248.77     20.85 o 
  -7   0   3        9.00        8.28      4.46 o 
  -6   0   3       25.04       22.91      4.56 o 
  -5   0   3       20.61       20.54      3.95 o 
  -4   0   3     1705.38     1632.43     19.63 o 
  -3   0   3       66.01       47.17      4.05 o 
  -2   0   3       22.93       37.16      2.07 o 
  -1   0   3      629.57      693.02     10.01 o 
   0   0   3    11018.17    10724.47     80.85 o 
   1   0   3     4468.17     4625.00     53.67 o 
   2   0   3       61.63       87.49      6.79 o 
   3   0   3     1995.86     2098.91     23.59 o 
   4   0   3      348.54      396.14      9.38 o 
   5   0   3      200.69      176.51      6.61 o 
   6   0   3        0.06        0.24      4.99 o 
   7   0   3      199.94      191.32     17.68 o 
   8   0   3       42.50       58.54     13.41 o 
  -8   1   3      351.68      379.87     16.45 o 
  -7   1   3        7.11        6.75      4.15 o 
  -6   1   3        6.38        4.69      4.63 o 
  -5   1   3       10.21        7.15      2.99 o 
  -4   1   3     1856.87     1904.44     27.21 o 
  -3   1   3      305.09      287.67      5.25 o 
  -2   1   3       32.90       21.19      3.11 o 
  -1   1   3     1488.81     1505.76     16.29 o 
   0   1   3     3249.18     3290.35     28.93 o 
   1   1   3     8223.13     8232.99     88.20 o 
   2   1   3      131.35      150.98      5.02 o 
   3   1   3      688.46      641.32     11.48 o 
   4   1   3     1197.58     1283.40     18.54 o 
   5   1   3      732.72      720.72     20.66 o 
   6   1   3       33.41       34.60      8.52 o 
   7   1   3      243.08      263.93     19.48 o 
   8   1   3       31.52       38.29     11.88 o 
  -8   2   3      253.54      259.32     14.18 o 
  -7   2   3        0.20        0.14      3.75 o 
  -6   2   3      150.37      145.64      9.51 o 
  -5   2   3       19.74       28.99      4.73 o 
  -4   2   3      173.56      170.03     14.42 o 
  -2   2   3     1905.29     2023.33     26.30 o 
   0   2   3       54.60       69.20      3.23 o 
   2   2   3     2712.94     3010.89     29.22 o 
   3   2   3     2072.74     1960.57     23.13 o 
   4   2   3       61.44       83.88     12.99 o 
   5   2   3      238.31      240.62      8.30 o 
   6   2   3      123.72      120.04     12.79 o 
   7   2   3      430.48      433.16     23.87 o 
   8   2   3       32.92       47.65     12.09 o 
   9   2   3        0.92       -2.59      8.57 o 
  -7   3   3      273.96      247.82     12.97 o 
  -6   3   3      433.06      429.29     15.32 o 
  -5   3   3      153.56      150.62      8.58 o 
  -4   3   3      344.15      376.58     16.82 o 
  -3   3   3     3311.86     3365.44     53.07 o 
  -2   3   3      971.25     1235.19     14.94 o 
   0   3   3       47.80       78.24      9.91 o 
   1   3   3        6.32       26.67      2.17 o 
   2   3   3       13.31        7.67      4.17 o 
   3   3   3      745.20      666.27     12.53 o 
   4   3   3      406.58      415.79     10.61 o 
   5   3   3       30.02       31.32      3.91 o 
   6   3   3      759.90      764.39     16.42 o 
   7   3   3      373.33      376.82     21.93 o 
   8   3   3        8.98       16.92      8.69 o 
   9   3   3        1.07        7.37      8.71 o 
  -7   4   3       14.25       22.16      5.94 o 
  -6   4   3       11.65       16.11      9.45 o 
  -5   4   3      670.12      638.45     25.10 o 
  -4   4   3      170.10      178.32     12.02 o 
  -3   4   3     1486.39     1430.40     32.66 o 
  -2   4   3       28.72       25.75      2.47 o 
  -1   4   3     1881.38     1802.75     20.66 o 
   0   4   3      949.60      950.60     18.91 o 
   1   4   3      157.64       93.38      6.21 o 
   2   4   3      369.81      369.85      8.86 o 
   3   4   3     1293.00     1333.70     19.39 o 
   4   4   3      893.78     1018.12     17.67 o 
   5   4   3        4.57        5.34      2.46 o 
   6   4   3      146.02      154.93     14.00 o 
   7   4   3       32.19       61.81     10.99 o 
   8   4   3      322.48      309.06     21.69 o 
   9   4   3       69.13       40.36     11.97 o 
  -7   5   3      188.99      182.73     12.42 o 
  -6   5   3       52.09       60.92     11.25 o 
  -5   5   3       57.54       53.12      9.48 o 
  -4   5   3      101.20       94.44     10.29 o 
  -3   5   3      826.54      792.22     25.31 o 
  -2   5   3        7.34        6.04      1.83 o 
  -1   5   3     2348.02     2201.42     25.37 o 
   0   5   3        2.09        1.87      2.09 o 
   1   5   3      986.24     1002.09     21.98 o 
   2   5   3      672.63      683.08     10.78 o 
   3   5   3      240.55      254.47      9.32 o 
   4   5   3      481.33      460.93     19.57 o 
   5   5   3       18.36       22.37      3.69 o 
   6   5   3      107.83       87.77      6.66 o 
   7   5   3        9.07        5.31      3.22 o 
   8   5   3      150.35      149.72     16.20 o 
   9   5   3        8.88       11.47      8.47 o 
  -6   6   3       14.41        6.14      5.97 o 
  -5   6   3      233.57      251.67     17.28 o 
  -4   6   3      153.10      149.58     13.48 o 
  -3   6   3      183.06      162.05     12.45 o 
  -2   6   3      131.65      146.41     10.87 o 
  -1   6   3     1248.97     1203.87     18.49 o 
   0   6   3      293.90      268.27     10.85 o 
   1   6   3      360.16      326.94     12.76 o 
   2   6   3      232.77      217.09     11.01 o 
   3   6   3      725.35      720.46     20.90 o 
   4   6   3     1043.19     1008.14     19.22 o 
   5   6   3      160.08      170.46     10.21 o 
   6   6   3        8.02        5.76      3.14 o 
   7   6   3       88.97       78.36      8.06 o 
   8   6   3       22.72       34.74     10.34 o 
  -6   7   3        1.67        2.71      6.09 o 
  -5   7   3      100.78      117.86     13.96 o 
  -4   7   3        4.92        3.17      4.41 o 
  -3   7   3      538.15      493.55     22.63 o 
  -2   7   3      358.04      380.56     18.76 o 
  -1   7   3     1639.16     1662.63     19.50 o 
   0   7   3      750.89      735.50     19.77 o 
   1   7   3      557.65      536.16     17.64 o 
   2   7   3      343.29      396.95     15.72 o 
   3   7   3      205.77      195.74     11.59 o 
   4   7   3      785.82      794.02     17.75 o 
   5   7   3      119.08      116.26      7.65 o 
   6   7   3      319.02      308.25     12.01 o 
   7   7   3       26.95       16.95      8.16 o 
   8   7   3       23.68       37.14     10.13 o 
  -5   8   3       94.78       88.06     13.44 o 
  -4   8   3       78.15       80.28     12.50 o 
  -3   8   3      383.13      415.28     22.22 o 
  -2   8   3      981.62     1044.58     34.36 o 
  -1   8   3      601.50      612.71     12.21 o 
   0   8   3      188.11      181.56      7.79 o 
   1   8   3      380.30      377.19     15.46 o 
   2   8   3       60.48       57.94      7.46 o 
   3   8   3      118.81      113.54      9.98 o 
   4   8   3        2.75        0.77      3.10 o 
   5   8   3      130.81      128.75      6.54 o 
   6   8   3      268.21      271.22     11.81 o 
   7   8   3        0.04       -0.13      3.25 o 
   8   8   3       11.07       20.23      4.75 o 
  -4   9   3      269.16      248.81     19.63 o 
  -3   9   3       85.44       83.04     12.67 o 
  -2   9   3      327.92      295.82     19.65 o 
  -1   9   3      669.02      683.55     28.55 o 
   0   9   3     1858.00     1880.70     27.99 o 
   1   9   3      179.07      170.21     10.35 o 
   2   9   3      268.19      254.64     10.34 o 
   3   9   3      150.43      141.21     13.74 o 
   4   9   3      265.57      274.61     11.61 o 
   5   9   3        4.56        4.40      3.38 o 
   6   9   3       48.79       56.00      5.95 o 
   7   9   3       43.39       51.16      9.86 o 
   8   9   3       89.95       87.51      9.44 o 
  -3  10   3       94.89       98.33     14.54 o 
  -2  10   3      439.53      434.16     25.43 o 
  -1  10   3      133.39      138.11     15.48 o 
   0  10   3      658.97      646.47     18.63 o 
   1  10   3      151.58      165.08      9.91 o 
   2  10   3      394.35      389.92     13.38 o 
   3  10   3        0.08        0.97      2.90 o 
   4  10   3      320.16      333.85     13.21 o 
   5  10   3       40.83       40.00      6.22 o 
   6  10   3        3.86        1.74      4.03 o 
   7  10   3        6.89        1.84      4.65 o 
  -2  11   3       21.44       20.27      8.85 o 
  -1  11   3       16.94       19.65      8.06 o 
   0  11   3      634.04      681.83     33.59 o 
   1  11   3        0.34       -0.91      4.39 o 
   2  11   3      438.69      408.38     22.23 o 
   3  11   3        0.79       -0.75      3.13 o 
   4  11   3      188.08      194.94     11.14 o 
   5  11   3        4.16       -2.91      3.26 o 
   6  11   3       60.19       57.02      9.43 o 
  -1  12   3       11.61       19.75      9.19 o 
   0  12   3      435.28      538.70     32.51 o 
   1  12   3      180.14      171.51     15.43 o 
   2  12   3       82.52       64.33     11.49 o 
   3  12   3       22.36       11.66      6.93 o 
   4  12   3      385.47      376.07     15.95 o 
   5  12   3        0.47       -3.56      3.56 o 
  -5 -12   4      115.41      142.07     16.99 o 
  -4 -12   4      155.31      157.73     17.13 o 
  -3 -12   4       12.24        2.54      5.81 o 
  -2 -12   4       33.67       17.71      7.94 o 
  -1 -12   4        0.04       -2.30      4.08 o 
   0 -12   4       14.21       16.97      5.81 o 
  -6 -11   4       18.85       23.06      9.00 o 
  -5 -11   4        9.27        0.60      6.29 o 
  -4 -11   4      739.05      738.98     31.48 o 
  -3 -11   4       25.82       25.24      7.75 o 
  -2 -11   4       83.55       97.92     12.67 o 
  -1 -11   4      198.58      222.52     16.58 o 
   0 -11   4      375.31      388.04     16.11 o 
   1 -11   4       55.44       72.36     14.13 o 
   2 -11   4        1.34        0.50      6.72 o 
  -7 -10   4      119.54      108.40     15.09 o 
  -6 -10   4      264.81      255.22     19.43 o 
  -5 -10   4       22.34       23.73      8.23 o 
  -4 -10   4       62.62       87.84     12.48 o 
  -3 -10   4       29.53       39.61      8.52 o 
  -2 -10   4      301.87      314.34     18.50 o 
  -1 -10   4        0.25       -3.07      4.58 o 
   0 -10   4      853.86      778.91     21.43 o 
   1 -10   4      212.57      226.47     12.10 o 
   2 -10   4      145.67      171.65     18.91 o 
   3 -10   4       43.05       34.74     11.37 o 
  -7  -9   4       12.62       15.91      8.18 o 
  -6  -9   4       16.34       13.77      7.58 o 
  -5  -9   4      173.49      188.76     15.88 o 
  -4  -9   4      366.62      389.94     20.99 o 
  -3  -9   4       83.14       60.66      9.69 o 
  -2  -9   4      104.19       74.86      9.93 o 
  -1  -9   4      306.91      323.67     17.64 o 
   0  -9   4      144.56      149.10      9.30 o 
   1  -9   4       71.04       75.63     12.00 o 
   2  -9   4      388.48      354.17     22.89 o 
   3  -9   4      520.30      638.57     32.22 o 
   4  -9   4       17.52       17.49      8.97 o 
  -8  -8   4       89.06      121.00     15.07 o 
  -7  -8   4       10.42       11.51      5.54 o 
  -6  -8   4      273.14      284.18     18.31 o 
  -5  -8   4      728.83      681.23     26.82 o 
  -4  -8   4       41.76       37.19      8.18 o 
  -3  -8   4       30.69       22.72      6.38 o 
  -2  -8   4       18.92       13.72      5.16 o 
  -1  -8   4      177.88      200.95     13.05 o 
   0  -8   4       68.47       50.77      5.82 o 
   1  -8   4     1509.72     1456.37     26.66 o 
   2  -8   4       65.22       71.28      6.74 o 
   3  -8   4      184.78      210.11     18.98 o 
   4  -8   4       57.18       75.80     13.94 o 
   5  -8   4      100.83       85.47     14.83 o 
  -8  -7   4      263.35      275.01     19.94 o 
  -7  -7   4       36.54       39.37      6.93 o 
  -6  -7   4       67.49       81.31      7.63 o 
  -5  -7   4        4.57        8.06      5.06 o 
  -4  -7   4     1725.28     1793.23     41.70 o 
  -3  -7   4     1854.32     1891.22     41.84 o 
  -2  -7   4      122.90      137.51     10.51 o 
  -1  -7   4      380.89      403.72     17.28 o 
   0  -7   4      185.96      204.07     11.85 o 
   1  -7   4       15.43       22.23      7.22 o 
   2  -7   4      388.73      387.34     13.54 o 
   3  -7   4      731.60      759.68     30.88 o 
   4  -7   4        4.33        3.02      6.19 o 
   5  -7   4      342.03      338.50     22.94 o 
  -8  -6   4       99.27      102.86     13.22 o 
  -7  -6   4        3.85        3.00      4.80 o 
  -6  -6   4      274.75      281.89     11.63 o 
  -5  -6   4       12.90       12.84      3.60 o 
  -4  -6   4      199.91      199.55     12.88 o 
  -3  -6   4     1167.13     1134.85     29.75 o 
  -2  -6   4        1.73        0.74      2.90 o 
  -1  -6   4     1738.44     1756.35     36.16 o 
   0  -6   4        2.23        7.25      3.14 o 
   1  -6   4      216.84      239.37      9.11 o 
   2  -6   4        1.01       16.19     12.86 o 
   3  -6   4      305.75      286.44     17.80 o 
   4  -6   4      323.07      326.46     20.18 o 
   5  -6   4      237.35      265.75     19.24 o 
   6  -6   4        0.23       -0.43      6.38 o 
  -8  -5   4       90.79       87.02     12.43 o 
  -7  -5   4        0.27        3.58      5.25 o 
  -6  -5   4      323.39      305.76     11.55 o 
  -5  -5   4       32.51       32.19      4.39 o 
  -4  -5   4      304.00      314.43      8.41 o 
  -3  -5   4      251.75      216.01     11.97 o 
  -2  -5   4      177.83      257.62     12.48 o 
  -1  -5   4     1780.36     1888.49     35.80 o 
   0  -5   4      361.46      360.89     13.89 o 
   1  -5   4     1100.67      991.30     17.58 o 
   2  -5   4       81.80       96.67      6.02 o 
   3  -5   4     1130.56     1084.52     22.24 o 
   4  -5   4      207.56      256.04     16.96 o 
   5  -5   4       91.13       99.84     13.03 o 
   6  -5   4       11.05       15.43      8.01 o 
   7  -5   4      210.24      197.32     20.25 o 
  -8  -4   4      298.62      278.37     19.36 o 
  -7  -4   4      229.78      268.66     17.42 o 
  -6  -4   4      138.46      143.89     12.48 o 
  -5  -4   4      127.95      125.98      5.84 o 
  -4  -4   4     1208.83     1313.78     17.33 o 
  -3  -4   4      250.74      209.98      6.28 o 
  -2  -4   4      116.06      161.19      9.43 o 
  -1  -4   4       12.15       42.83      5.28 o 
   0  -4   4       97.84      117.74      7.46 o 
   1  -4   4     2543.12     2492.13     29.11 o 
   2  -4   4      463.55      539.49     12.20 o 
   3  -4   4        2.58        3.23      2.22 o 
   4  -4   4      154.39      139.71     12.64 o 
   5  -4   4       46.03       43.72      9.53 o 
   6  -4   4      240.34      221.32     17.85 o 
   7  -4   4       23.39       30.11     10.70 o 
  -8  -3   4      149.10      142.55     15.60 o 
  -7  -3   4      222.15      243.75     17.11 o 
  -6  -3   4       31.76       67.20     20.77 o 
  -5  -3   4      197.46      189.11      6.65 o 
  -4  -3   4       90.16      118.73      5.10 o 
  -3  -3   4        3.73        7.85      1.91 o 
  -2  -3   4      719.74      925.16     22.79 o 
  -1  -3   4        6.26       10.61      3.24 o 
   0  -3   4      760.92      851.60     19.10 o 
   1  -3   4      263.60      203.26      9.53 o 
   2  -3   4      153.81      151.84      6.02 o 
   3  -3   4     1794.70     1922.02     24.84 o 
   4  -3   4      824.00      787.04     26.37 o 
   5  -3   4       54.12       61.16      9.98 o 
   6  -3   4      141.81      136.84     14.95 o 
   7  -3   4       48.09       38.56     11.25 o 
  -8  -2   4      148.81      151.45     16.20 o 
  -7  -2   4     1117.81     1143.09     24.66 o 
  -6  -2   4        5.00        1.82      3.16 o 
  -5  -2   4      516.90      501.05     16.70 o 
  -4  -2   4      221.51      251.94      6.73 o 
  -3  -2   4     4886.77     5164.62     69.56 o 
  -2  -2   4     1838.93     1930.43     18.21 o 
  -1  -2   4      778.26      659.23     11.85 o 
   0  -2   4     1714.49     1772.24     28.98 o 
   1  -2   4        3.29        5.33      1.51 o 
   2  -2   4      289.34      288.90      7.81 o 
   3  -2   4      171.68      142.64      5.89 o 
   4  -2   4      418.44      446.28     10.71 o 
   5  -2   4      169.02      151.83     13.36 o 
   6  -2   4      248.04      230.34     17.30 o 
   7  -2   4       16.06       12.00      7.89 o 
   8  -2   4      101.75       94.68     15.86 o 
  -8  -1   4       23.78       17.04      7.70 o 
  -7  -1   4      215.77      237.14     29.06 o 
  -6  -1   4       78.71       75.99     11.07 o 
  -5  -1   4     1127.28     1194.79     21.95 o 
  -4  -1   4      355.90      382.17      9.35 o 
  -3  -1   4     4212.50     4195.24     32.50 o 
  -2  -1   4      103.20       83.63     12.34 o 
  -1  -1   4       56.34       53.16      3.50 o 
   0  -1   4      999.95     1006.82     21.21 o 
   2  -1   4      372.27      384.48      8.62 o 
   3  -1   4      366.51      346.36      8.75 o 
   4  -1   4      796.76      822.56     14.89 o 
   5  -1   4        1.86        7.89      5.33 o 
   6  -1   4      317.26      298.91     19.10 o 
   7  -1   4        8.93        7.39      7.20 o 
   8  -1   4      299.02      295.31     22.75 o 
  -8   0   4      165.99      163.30     17.04 o 
  -7   0   4      149.72      170.55     10.84 o 
  -6   0   4      332.56      326.82     12.86 o 
  -5   0   4      624.05      637.71     16.11 o 
  -4   0   4      312.59      353.42     11.44 o 
  -3   0   4     3746.88     3795.01     35.38 o 
  -2   0   4      124.22      133.36      4.67 o 
  -1   0   4     3025.76     3167.75     30.43 o 
   0   0   4     1459.52     1437.86     25.75 o 
   1   0   4      553.22      466.75     12.38 o 
   2   0   4      740.28      688.91     11.38 o 
   3   0   4      705.47      785.59     13.50 o 
   4   0   4     3045.42     3051.03     33.60 o 
   5   0   4       10.64        9.73      2.99 o 
   6   0   4      102.54       94.97     12.12 o 
   7   0   4        0.69        2.71      6.65 o 
   8   0   4      182.83      200.20     20.42 o 
  -8   1   4        5.99        3.34      5.39 o 
  -7   1   4      407.99      467.94     17.05 o 
  -6   1   4       77.09       83.83      8.40 o 
  -5   1   4       55.28       41.97      5.30 o 
  -4   1   4        6.51        9.18      2.82 o 
  -3   1   4       47.46       34.26      2.38 o 
  -2   1   4       16.87       14.59      1.63 o 
  -1   1   4     3418.86     3461.77     32.23 o 
   0   1   4      463.33      353.77     10.43 o 
   1   1   4      412.48      430.10      8.37 o 
   2   1   4      350.40      339.26     10.94 o 
   3   1   4       16.06       14.89      3.75 o 
   4   1   4       25.52       48.98      4.12 o 
   5   1   4      363.18      394.87     10.91 o 
   6   1   4      221.29      244.97     17.04 o 
   7   1   4       13.10        2.45      6.45 o 
   8   1   4       21.50       31.29     11.25 o 
  -8   2   4        8.52       11.73      5.75 o 
  -7   2   4      944.35      935.90     24.14 o 
  -6   2   4       40.89       41.75      6.26 o 
  -5   2   4      215.16      242.11     10.60 o 
  -4   2   4       38.56       32.73      4.44 o 
  -3   2   4      958.99      988.98     11.77 o 
  -2   2   4      363.93      327.83      6.95 o 
   0   2   4     1380.64     1346.93     23.44 o 
   1   2   4      286.65      315.49      7.61 o 
   2   2   4      474.11      388.60     10.59 o 
   3   2   4      240.59      264.80      7.71 o 
   4   2   4     5913.77     6138.17     70.66 o 
   5   2   4      734.26      755.64     15.50 o 
   6   2   4       40.99       37.09      4.61 o 
   7   2   4        5.22        8.78      7.22 o 
   8   2   4      107.85      100.46     15.04 o 
  -7   3   4      343.03      332.66     18.01 o 
  -6   3   4      642.03      616.33     35.79 o 
  -5   3   4      581.79      625.50     17.23 o 
  -4   3   4      640.92      617.41     15.52 o 
  -3   3   4      305.14      288.18      9.49 o 
  -2   3   4      588.71      552.61     12.85 o 
  -1   3   4      509.61      558.34      8.30 o 
   0   3   4     6712.29     6686.02     80.70 o 
   1   3   4      659.07      754.70     16.05 o 
   2   3   4       69.18       41.99      5.07 o 
   3   3   4        3.12        2.71      1.83 o 
   4   3   4      256.44      216.27      8.05 o 
   5   3   4        1.00        2.76      2.29 o 
   6   3   4     2027.18     1965.30     28.63 o 
   7   3   4      283.99      266.47     18.45 o 
   8   3   4       74.19       74.74     13.46 o 
   9   3   4       22.22       23.99     10.68 o 
  -7   4   4       40.69       54.10      8.17 o 
  -6   4   4        0.84        1.79      3.43 o 
  -5   4   4      400.70      424.69     14.58 o 
  -4   4   4     1865.15     1768.44     32.14 o 
  -3   4   4     2206.21     2319.87     43.64 o 
  -2   4   4      745.96      783.63     12.58 o 
  -1   4   4      101.25      102.09      3.82 o 
   0   4   4     3003.01     2959.48     30.42 o 
   1   4   4      312.16      307.57      7.39 o 
   2   4   4       61.93       47.57      3.31 o 
   3   4   4      246.91      278.98      8.52 o 
   4   4   4     1744.24     1686.70     24.27 o 
   5   4   4       55.05       51.13      8.48 o 
   6   4   4        4.75        2.84      2.60 o 
   7   4   4      266.72      214.77     16.77 o 
   8   4   4      195.97      177.05     17.59 o 
   9   4   4       38.53       30.33     11.16 o 
  -6   5   4       16.85       20.02      5.15 o 
  -5   5   4       37.58       33.03      5.67 o 
  -4   5   4      518.70      498.63     20.92 o 
  -3   5   4        0.88        4.22      3.41 o 
  -2   5   4     1555.69     1525.84     20.18 o 
  -1   5   4       21.58       22.03      2.80 o 
   0   5   4     1132.64     1143.37     23.35 o 
   1   5   4      425.75      443.97      9.66 o 
   2   5   4      811.72      765.62     12.17 o 
   3   5   4       85.33       80.60      7.37 o 
   4   5   4      343.77      350.79     30.78 o 
   5   5   4       96.79       85.42      6.33 o 
   6   5   4      111.26      115.43     11.01 o 
   7   5   4        1.16        1.32      2.95 o 
   8   5   4        5.01        3.74      6.09 o 
  -6   6   4      100.02      111.92     10.18 o 
  -5   6   4       45.89       44.80      9.36 o 
  -4   6   4       59.94       80.62     10.32 o 
  -3   6   4      123.90       99.17     10.27 o 
  -2   6   4      407.61      425.93     18.24 o 
  -1   6   4       16.18       15.45      2.70 o 
   0   6   4     3219.07     3293.55     48.56 o 
   1   6   4       71.45       55.88      6.21 o 
   2   6   4     1370.94     1345.50     31.92 o 
   3   6   4      898.64      913.20     24.57 o 
   4   6   4      689.33      704.82     16.11 o 
   5   6   4        5.04        2.15      2.51 o 
   6   6   4      290.58      283.86     11.18 o 
   7   6   4      274.60      265.01     11.51 o 
   8   6   4       49.68       46.28     11.25 o 
  -5   7   4        1.23        2.50      5.33 o 
  -4   7   4      465.07      419.70     21.64 o 
  -3   7   4       30.69       28.48      6.67 o 
  -2   7   4       24.84       26.58      6.26 o 
  -1   7   4        0.40       -0.41      1.68 o 
   0   7   4      669.71      624.67     18.60 o 
   1   7   4      105.58       88.92      7.82 o 
   2   7   4       25.88       26.94      5.49 o 
   3   7   4      664.08      603.49     20.68 o 
   4   7   4      228.68      227.03     17.91 o 
   5   7   4      448.55      467.11     14.19 o 
   6   7   4       54.82       50.80      7.08 o 
   7   7   4       36.75       38.15      6.03 o 
   8   7   4      103.66       97.92     14.25 o 
  -5   8   4        4.33       -3.41      4.22 o 
  -4   8   4      367.51      365.97     21.67 o 
  -3   8   4       98.87       98.01     12.33 o 
  -2   8   4       70.67       72.03     10.29 o 
  -1   8   4      240.01      228.03     19.91 o 
   0   8   4     1601.24     1584.56     33.04 o 
   1   8   4     1123.96     1170.98     28.89 o 
   2   8   4       40.69       37.38      6.65 o 
   3   8   4      256.07      230.89     13.53 o 
   4   8   4      301.21      317.75     16.27 o 
   5   8   4      162.72      165.45     16.20 o 
   6   8   4       20.22       18.30      9.26 o 
   7   8   4      846.16      794.46     17.91 o 
   8   8   4       24.20       31.29      5.45 o 
  -4   9   4      564.07      569.18     28.77 o 
  -3   9   4        4.04        4.61      5.52 o 
  -2   9   4      577.80      610.88     27.42 o 
  -1   9   4     1026.89     1075.54     35.80 o 
   0   9   4      270.47      249.56      8.58 o 
   1   9   4      125.26      128.47      6.48 o 
   2   9   4      527.94      527.04     20.47 o 
   3   9   4     1117.42     1114.67     31.58 o 
   4   9   4      115.99      119.06     11.49 o 
   5   9   4      113.96      107.95     11.32 o 
   6   9   4       10.58        5.17      5.51 o 
   7   9   4      134.44      131.07     13.52 o 
  -3  10   4       27.25       18.28      8.21 o 
  -2  10   4       24.57       32.85      9.29 o 
  -1  10   4       77.99      104.44     13.84 o 
   0  10   4       86.04       82.86      6.16 o 
   1  10   4      165.50      156.06     14.43 o 
   2  10   4       27.95       29.02      5.08 o 
   3  10   4      152.33      171.72     10.24 o 
   4  10   4       32.14       39.06      8.35 o 
   5  10   4      200.14      208.18     12.06 o 
   6  10   4       38.43       30.52      9.91 o 
   7  10   4      137.84      173.46     29.60 o 
  -2  11   4        4.07        5.49      6.09 o 
  -1  11   4       52.21       66.89     13.44 o 
   0  11   4       47.45       43.21     11.04 o 
   1  11   4      963.13      948.35     22.47 o 
   2  11   4       60.19       61.68      7.12 o 
   3  11   4      486.77      460.01     18.67 o 
   4  11   4       13.11       11.99      4.71 o 
   5  11   4       32.30       29.48      6.74 o 
   6  11   4       68.25       68.01      8.76 o 
   0  12   4       87.51      130.69     18.86 o 
   1  12   4      100.29      134.68     14.61 o 
   2  12   4      105.18      100.29      9.22 o 
   3  12   4      721.90      719.52     21.64 o 
   4  12   4       16.05       14.84      5.14 o 
   5  12   4       51.75       58.75      8.06 o 
  -4 -12   5       18.51       22.22      8.90 o 
  -3 -12   5       68.53       62.07     12.00 o 
  -2 -12   5       14.19        7.51      6.96 o 
  -1 -12   5       95.49      116.10     10.98 o 
   0 -12   5        0.26        0.15      4.36 o 
  -5 -11   5      102.83      121.36     15.72 o 
  -4 -11   5       37.58       45.01     10.58 o 
  -3 -11   5      386.17      378.95     22.67 o 
  -2 -11   5       41.61       28.50      8.33 o 
  -1 -11   5      191.30      214.53     16.32 o 
   0 -11   5       24.21       16.94      5.61 o 
   1 -11   5      191.47      205.58     20.87 o 
   2 -11   5        0.47        4.29      7.77 o 
  -6 -10   5       33.32       19.89      8.76 o 
  -5 -10   5       20.38        9.93      6.89 o 
  -4 -10   5      249.00      284.71     19.48 o 
  -3 -10   5      629.37      662.15     27.95 o 
  -2 -10   5        0.16        0.84      4.85 o 
  -1 -10   5      156.89      168.15     14.59 o 
   0 -10   5        1.14       -1.65      3.25 o 
   1 -10   5       22.38       50.17     16.69 o 
   2 -10   5       10.25       17.35      8.88 o 
   3 -10   5      140.38      127.67     18.40 o 
  -7  -9   5      181.52      184.65     17.42 o 
  -6  -9   5        8.99        4.13      6.00 o 
  -5  -9   5        3.50        9.12      6.14 o 
  -4  -9   5        0.18        1.25      5.28 o 
  -3  -9   5      117.02      132.16     13.44 o 
  -2  -9   5      291.50      277.29     16.89 o 
  -1  -9   5        2.17        4.56      4.44 o 
   0  -9   5      197.05      206.42     10.64 o 
   1  -9   5      266.73      292.96     19.96 o 
   2  -9   5      195.03      179.47     17.97 o 
   3  -9   5        1.17        1.13      6.60 o 
   4  -9   5       71.51       61.21     14.25 o 
  -7  -8   5      270.14      316.37     14.27 o 
  -6  -8   5       60.82       59.12     10.70 o 
  -5  -8   5      957.77      924.23     31.96 o 
  -4  -8   5      389.49      382.53     19.94 o 
  -3  -8   5      145.04      179.64     13.63 o 
  -2  -8   5      158.85      166.23     12.69 o 
  -1  -8   5      355.94      375.72     18.19 o 
   0  -8   5      286.37      261.89     11.12 o 
   1  -8   5        4.98        6.09      3.33 o 
   2  -8   5      139.03      200.01     10.32 o 
   3  -8   5      267.95      313.84     21.50 o 
   4  -8   5      597.87      549.60     29.66 o 
   5  -8   5        3.65        1.27      7.01 o 
  -8  -7   5       77.89       79.99     12.76 o 
  -7  -7   5      579.54      595.42     26.37 o 
  -6  -7   5        7.90       11.88      4.05 o 
  -5  -7   5      213.24      220.86     15.38 o 
  -4  -7   5       56.12       50.84      8.54 o 
  -3  -7   5     1251.76     1163.57     32.54 o 
  -2  -7   5      180.67      145.38     11.40 o 
  -1  -7   5      547.35      547.32     20.63 o 
   0  -7   5       29.82       25.49      7.15 o 
   1  -7   5       37.21       42.54      5.33 o 
   2  -7   5        4.22        3.00      2.83 o 
   3  -7   5      115.79      105.76     13.39 o 
   4  -7   5      507.78      475.67     26.03 o 
   5  -7   5        8.50       29.44      9.96 o 
  -8  -6   5       13.50       15.72      7.20 o 
  -7  -6   5      426.52      456.41     22.91 o 
  -6  -6   5       18.27       24.26      4.75 o 
  -5  -6   5        8.12        5.61      5.39 o 
  -4  -6   5      171.39      178.08     12.38 o 
  -3  -6   5      555.40      481.10     19.46 o 
  -2  -6   5      109.71       98.57      9.38 o 
  -1  -6   5        2.04        4.25      3.05 o 
   0  -6   5      851.21      774.11     16.63 o 
   1  -6   5      897.34      881.51     20.11 o 
   2  -6   5       21.69       30.64      4.46 o 
   3  -6   5        0.73        0.24      4.61 o 
   4  -6   5        7.96        8.83      6.24 o 
   5  -6   5        3.98       -0.31      5.28 o 
   6  -6   5      146.19      131.63     17.30 o 
  -8  -5   5       24.29       19.82      7.03 o 
  -7  -5   5      215.40      184.20     14.85 o 
  -6  -5   5        3.68        0.42      4.10 o 
  -5  -5   5      505.04      544.78     12.10 o 
  -4  -5   5      111.54       99.21      5.34 o 
  -3  -5   5     1264.58     1208.37     29.97 o 
  -2  -5   5      938.63      910.32     25.00 o 
  -1  -5   5      193.28      144.49      9.45 o 
   0  -5   5     2666.77     2610.38     44.46 o 
   1  -5   5      301.78      307.92     15.25 o 
   2  -5   5      148.28      117.61      6.98 o 
   3  -5   5       43.72       30.29      4.29 o 
   4  -5   5        4.43        9.33      6.00 o 
   5  -5   5       36.99       21.11      7.94 o 
   6  -5   5        3.73       -4.94      5.66 o 
  -8  -4   5       89.09       68.55     11.88 o 
  -7  -4   5      283.15      292.82     17.90 o 
  -6  -4   5       34.95       46.33      5.71 o 
  -5  -4   5      276.63      265.82      8.26 o 
  -4  -4   5      501.35      468.47     10.33 o 
  -3  -4   5      358.00      359.03     10.93 o 
  -2  -4   5       83.41      118.65      8.83 o 
  -1  -4   5       52.09       78.82      7.13 o 
   0  -4   5     1041.05      907.87     22.17 o 
   1  -4   5      333.77      422.58     10.86 o 
   2  -4   5       88.09       66.16      4.98 o 
   3  -4   5       23.15       25.32      3.75 o 
   4  -4   5     1117.04     1044.39     32.03 o 
   5  -4   5      249.45      289.22     18.74 o 
   6  -4   5       43.87       21.59      8.23 o 
   7  -4   5      116.17      104.06     15.74 o 
  -8  -3   5        0.35        2.52      6.14 o 
  -7  -3   5      377.57      386.44     20.63 o 
  -6  -3   5      870.84      874.21     61.86 o 
  -5  -3   5      199.33      215.89      7.38 o 
  -4  -3   5     2412.29     2599.77     26.15 o 
  -3  -3   5       56.72       37.20      3.12 o 
  -2  -3   5      852.97      787.87     15.19 o 
  -1  -3   5      977.10     1073.31     23.71 o 
   0  -3   5     1374.82     1129.26     16.58 o 
   1  -3   5       72.38       80.37      4.52 o 
   2  -3   5     1338.73     1322.74     20.05 o 
   3  -3   5     1186.27     1215.56     31.00 o 
   4  -3   5      524.56      479.89     12.32 o 
   5  -3   5        1.34       -2.33      4.27 o 
   6  -3   5       77.53       83.55     12.91 o 
   7  -3   5      267.71      281.90     21.50 o 
  -8  -2   5      323.26      352.15     21.91 o 
  -7  -2   5      211.89      215.74     11.27 o 
  -6  -2   5      717.08      716.40     18.05 o 
  -5  -2   5       14.72       10.85      3.93 o 
  -4  -2   5     2018.91     2059.04     21.70 o 
  -3  -2   5      950.04     1051.56     18.00 o 
  -2  -2   5     2367.18     2391.14     21.71 o 
  -1  -2   5      371.05      410.03     10.00 o 
   0  -2   5     2232.68     2282.96     36.82 o 
   1  -2   5     1130.63     1389.37     18.63 o 
   3  -2   5      510.75      489.66     11.45 o 
   4  -2   5      436.05      429.95     11.26 o 
   5  -2   5      154.43      145.55     13.17 o 
   6  -2   5       22.19       22.94      8.04 o 
   7  -2   5       96.57      112.48     15.52 o 
   8  -2   5        0.15       -7.27      8.16 o 
  -8  -1   5       27.36       27.81      9.60 o 
  -7  -1   5      815.38      831.99     21.73 o 
  -6  -1   5      281.54      314.17     12.30 o 
  -5  -1   5        7.28        8.78      3.27 o 
  -4  -1   5     2745.01     2777.37     25.98 o 
  -3  -1   5      188.62      239.09      9.25 o 
  -2  -1   5      149.76      104.82      3.66 o 
  -1  -1   5      268.01      305.27     12.30 o 
   0  -1   5     8918.06     9100.14    140.07 o 
   1  -1   5     1284.19     1278.12     46.02 o 
   2  -1   5       83.40       63.06      4.02 o 
   3  -1   5      107.24       88.88      4.99 o 
   4  -1   5      247.63      236.66     11.67 o 
   5  -1   5      318.73      350.59     18.86 o 
   6  -1   5       44.90       39.16      9.60 o 
   7  -1   5      412.16      387.88     23.80 o 
   8  -1   5       19.83        8.01      8.90 o 
  -8   0   5      546.89      553.18     38.45 o 
  -7   0   5        8.09        3.56      4.15 o 
  -6   0   5        2.56        4.67      3.53 o 
  -5   0   5        1.76        1.49      4.05 o 
  -4   0   5     1941.91     1962.59     20.41 o 
  -3   0   5      323.33      369.76      7.80 o 
  -2   0   5     4804.82     5185.57     37.27 o 
  -1   0   5      737.13      656.23     11.81 o 
   0   0   5     2709.06     2620.62     30.21 o 
   1   0   5     1781.42     1910.29     35.81 o 
   2   0   5      295.58      367.00      8.61 o 
   3   0   5        1.92        4.39      1.91 o 
   4   0   5      112.70      105.85      6.55 o 
   5   0   5        2.13        1.08      2.20 o 
   6   0   5       12.99        5.23      6.00 o 
   7   0   5      136.53      123.45     15.24 o 
   8   0   5        0.02       11.37      9.12 o 
  -8   1   5      201.88      180.01     12.75 o 
  -7   1   5       42.16       41.26      6.94 o 
  -6   1   5      623.87      650.16     18.42 o 
  -5   1   5       68.54       69.14      6.45 o 
  -4   1   5      880.55      836.08     17.31 o 
  -3   1   5      263.89      292.72      6.45 o 
  -2   1   5     1459.37     1490.18     20.11 o 
  -1   1   5     2146.53     2074.15     23.66 o 
   0   1   5     4556.05     4693.07     42.66 o 
   1   1   5      139.37      131.73      5.24 o 
   2   1   5      571.45      601.35     12.10 o 
   3   1   5     2528.35     2449.59     46.84 o 
   4   1   5        0.92       -1.59      1.59 o 
   5   1   5      238.81      222.83      8.71 o 
   6   1   5      414.56      438.67     22.63 o 
   7   1   5      117.56      115.36     14.80 o 
   8   1   5        3.93        7.08      9.24 o 
  -7   2   5        0.47       -1.62      3.94 o 
  -6   2   5     1051.74     1036.95     23.97 o 
  -5   2   5       28.36       37.82      5.55 o 
  -4   2   5     1633.85     1623.49     25.91 o 
  -3   2   5      527.28      479.83      8.38 o 
  -2   2   5      125.94      118.80      3.96 o 
  -1   2   5     2722.80     2901.49     40.77 o 
   0   2   5     3020.68     3028.10     30.75 o 
   1   2   5     4000.76     3997.87     40.77 o 
   2   2   5      294.98      299.36      7.72 o 
   3   2   5     5578.12     5561.52     51.11 o 
   4   2   5        0.54        1.65      2.32 o 
   5   2   5      259.23      225.08      8.94 o 
   6   2   5       14.97       20.86      7.65 o 
   7   2   5      691.20      787.61     32.49 o 
   8   2   5      187.36      184.87     18.74 o 
  -7   3   5      125.68      106.71     11.76 o 
  -6   3   5      363.29      375.73     14.79 o 
  -5   3   5      280.24      270.79     11.59 o 
  -4   3   5     2036.20     2068.82     44.39 o 
  -3   3   5      153.33      167.03      7.50 o 
  -2   3   5      144.97      123.86      4.27 o 
  -1   3   5       23.65        4.89      1.30 o 
   0   3   5     7240.43     7550.14     63.38 o 
   1   3   5     1461.32     1368.94     17.97 o 
   2   3   5      141.28      133.22      4.23 o 
   3   3   5     1236.35     1145.22     18.11 o 
   4   3   5      578.56      638.98     17.89 o 
   5   3   5      935.05      936.72     18.35 o 
   6   3   5       74.71       72.52      6.21 o 
   7   3   5      323.54      310.88     19.91 o 
   8   3   5       28.07       20.61      9.77 o 
  -7   4   5       46.51       38.17     10.01 o 
  -6   4   5       57.89       66.32      7.84 o 
  -5   4   5      920.69      844.37     38.59 o 
  -4   4   5     1330.90     1312.46     24.79 o 
  -3   4   5      492.76      492.50     13.25 o 
  -2   4   5      680.10      633.99     10.31 o 
  -1   4   5     2277.66     2329.37     29.32 o 
   0   4   5       11.46        7.53      2.08 o 
   1   4   5      419.41      353.81      8.66 o 
   2   4   5        0.17        1.15      1.54 o 
   3   4   5      845.87      800.53     15.14 o 
   4   4   5       75.99       74.08      5.43 o 
   5   4   5       30.85       27.29      4.22 o 
   6   4   5       69.13       60.84      5.91 o 
   7   4   5      209.80      213.26     17.06 o 
   8   4   5      196.85      173.07     18.00 o 
  -6   5   5        3.88        1.30      3.65 o 
  -5   5   5       24.16       15.44      4.43 o 
  -4   5   5      111.41       94.92      7.54 o 
  -3   5   5     1854.26     1819.83     28.81 o 
  -2   5   5      158.41      168.19      5.60 o 
  -1   5   5     1993.32     1879.69     20.13 o 
   0   5   5       93.44       99.38      5.24 o 
   1   5   5     2696.69     2810.78     98.04 o 
   2   5   5      114.19      120.42      9.97 o 
   3   5   5      955.06      903.53     16.80 o 
   4   5   5       17.48       17.94      3.44 o 
   5   5   5      259.01      267.11     12.82 o 
   6   5   5        5.00        4.62      3.08 o 
   7   5   5      266.41      260.97     20.66 o 
   8   5   5      110.76      114.09     14.88 o 
  -6   6   5      129.79      124.43     15.45 o 
  -5   6   5      140.88      127.92     11.70 o 
  -4   6   5      456.32      450.86     15.13 o 
  -3   6   5      477.96      503.52     15.21 o 
  -2   6   5        2.20        2.01      3.16 o 
  -1   6   5     2032.26     2041.81     26.09 o 
   0   6   5        0.42        0.15      1.73 o 
   1   6   5     1741.61     1730.75     23.23 o 
   2   6   5      144.12      153.21      6.09 o 
   3   6   5     1992.51     1964.48     38.94 o 
   4   6   5      285.27      261.52     11.12 o 
   5   6   5       67.47       69.86      8.73 o 
   6   6   5      284.83      303.68     11.94 o 
   7   6   5      143.54      141.64      9.01 o 
   8   6   5        1.17        3.98      6.69 o 
  -5   7   5      136.40      129.19     10.31 o 
  -4   7   5       31.02       25.80      5.21 o 
  -3   7   5      588.64      605.74     24.35 o 
  -2   7   5       43.17       32.61      7.08 o 
  -1   7   5      313.70      310.28      9.95 o 
   0   7   5      193.95      204.48      8.24 o 
   1   7   5      337.24      318.37     10.19 o 
   2   7   5      236.73      232.79     13.00 o 
   3   7   5     1494.46     1472.29     34.69 o 
   4   7   5      867.03      810.83     18.37 o 
   5   7   5       97.98       92.77     17.98 o 
   6   7   5      390.27      400.91     13.93 o 
   7   7   5       93.59       94.70      8.13 o 
   8   7   5      140.07      136.02     15.72 o 
  -4   8   5       33.72       31.50      6.05 o 
  -3   8   5      388.38      408.37     21.57 o 
  -2   8   5       41.50       44.32      8.45 o 
  -1   8   5     1088.08     1105.34     33.16 o 
   0   8   5      382.35      353.09     15.24 o 
   1   8   5     1746.08     1763.45     26.00 o 
   2   8   5     1113.09     1079.45     29.22 o 
   3   8   5      803.55      790.42     25.60 o 
   4   8   5      261.21      258.43     15.14 o 
   5   8   5      115.18      113.37      8.23 o 
   6   8   5      525.48      530.79     16.83 o 
   7   8   5       65.06       57.02      7.37 o 
   8   8   5      222.48      213.73     10.73 o 
  -4   9   5       47.06       37.24      9.91 o 
  -3   9   5      422.89      477.76     24.83 o 
  -2   9   5       19.90       31.34      8.13 o 
  -1   9   5      365.05      409.95     21.81 o 
   0   9   5      191.15      215.22      9.90 o 
   1   9   5        2.68        4.77      3.98 o 
   2   9   5      131.69      114.45     10.73 o 
   3   9   5      604.18      598.88     23.13 o 
   4   9   5      371.81      384.16     19.48 o 
   5   9   5       56.76       58.04      9.43 o 
   6   9   5       15.93        8.97      5.57 o 
   7   9   5        7.57        4.90      3.24 o 
  -2  10   5       43.21       49.91     10.70 o 
  -1  10   5      322.72      374.42     22.75 o 
   0  10   5      270.91      315.08     10.72 o 
   1  10   5      144.76      161.10      9.80 o 
   2  10   5      791.09      796.18     27.06 o 
   3  10   5       65.76       60.08      9.45 o 
   4  10   5      169.08      148.52     13.53 o 
   5  10   5        9.74        7.82      5.33 o 
   6  10   5      159.30      168.17      9.43 o 
   7  10   5       29.27        6.12      5.20 o 
  -1  11   5      149.83      170.38     18.50 o 
   0  11   5      596.98      766.64     35.61 o 
   1  11   5       16.51       12.73      4.25 o 
   2  11   5      135.63      156.89     10.67 o 
   3  11   5      136.38      134.36     15.39 o 
   4  11   5      631.79      632.77     20.46 o 
   5  11   5       73.61       72.81      9.00 o 
   6  11   5      210.26      205.98     26.67 o 
   0  12   5       46.95       47.58     12.69 o 
   1  12   5       91.60       91.34      9.19 o 
   2  12   5      202.10      225.63     12.66 o 
   3  12   5       22.06       13.87      5.08 o 
   4  12   5      414.80      419.70     17.44 o 
  -3 -12   6        1.02        5.28      6.33 o 
  -2 -12   6       18.55       33.62     10.17 o 
  -1 -12   6       19.29       13.58      5.92 o 
  -5 -11   6       79.80       88.49     14.35 o 
  -4 -11   6       58.54       55.02     11.28 o 
  -3 -11   6      189.46      166.25     16.68 o 
  -2 -11   6      147.58      189.60     16.94 o 
  -1 -11   6        0.73       -2.65      3.88 o 
   0 -11   6      172.24      149.28     11.40 o 
   1 -11   6       17.58        4.61      8.13 o 
  -6 -10   6       67.69      108.12     15.21 o 
  -5 -10   6       36.13       46.48     10.41 o 
  -4 -10   6      113.87       98.57     13.70 o 
  -3 -10   6       51.77       42.30      9.48 o 
  -2 -10   6      280.02      279.29     18.69 o 
  -1 -10   6        3.84       -3.81      4.41 o 
   0 -10   6      498.16      496.90     17.63 o 
   1 -10   6      158.84      129.51     10.27 o 
   2 -10   6       33.35       38.56     11.59 o 
  -7  -9   6      149.14      149.65     16.70 o 
  -6  -9   6       71.90       92.54     13.48 o 
  -5  -9   6       31.38       32.97      8.81 o 
  -4  -9   6      668.07      614.84     27.04 o 
  -3  -9   6        2.79        6.69      5.16 o 
  -2  -9   6       77.93       93.50     11.85 o 
  -1  -9   6       25.78       25.41      7.49 o 
   0  -9   6     1656.33     1775.77     32.33 o 
   1  -9   6       33.48       16.66      4.85 o 
   2  -9   6      215.49      238.30     19.39 o 
   3  -9   6      224.48      278.64     22.27 o 
   4  -9   6      133.32      182.81     21.02 o 
  -7  -8   6      201.74      231.11     17.78 o 
  -6  -8   6      188.02      174.55     15.79 o 
  -5  -8   6      123.93      119.51     13.44 o 
  -4  -8   6      168.40      177.70     14.88 o 
  -3  -8   6     1075.18     1086.65     33.73 o 
  -2  -8   6     1344.14     1322.05     36.71 o 
  -1  -8   6       21.86       23.90      6.55 o 
   0  -8   6      176.95      184.15     20.92 o 
   1  -8   6       97.50       95.01      7.77 o 
   2  -8   6      315.97      360.71     24.57 o 
   3  -8   6       19.40       21.59      8.93 o 
   4  -8   6      370.78      347.55     24.19 o 
  -7  -7   6      135.40      128.37     13.41 o 
  -6  -7   6       82.24       77.88     11.30 o 
  -5  -7   6       32.87       39.47      8.69 o 
  -4  -7   6     1600.66     1659.59     41.58 o 
  -3  -7   6      620.98      606.92     23.71 o 
  -2  -7   6      363.67      362.06     18.04 o 
  -1  -7   6      211.83      230.67     13.87 o 
   0  -7   6      724.22      630.86     16.42 o 
   1  -7   6       43.33       29.17      4.64 o 
   2  -7   6        1.88       -0.29      3.38 o 
   3  -7   6      360.81      303.76     20.39 o 
   4  -7   6       31.48       10.05      7.10 o 
   5  -7   6       20.00       44.80     11.44 o 
  -8  -6   6       44.78       33.26      9.36 o 
  -7  -6   6        0.20        3.43      4.85 o 
  -6  -6   6      507.58      548.78     25.53 o 
  -5  -6   6       31.31       22.27      6.69 o 
  -4  -6   6      885.83      897.48     28.53 o 
  -3  -6   6      207.24      242.41     14.68 o 
  -2  -6   6     1471.77     1457.06     35.37 o 
  -1  -6   6      741.63      624.53     21.74 o 
   0  -6   6      603.73      571.04     14.55 o 
   1  -6   6      528.57      522.03     14.35 o 
   2  -6   6      264.83      280.52     10.81 o 
   3  -6   6        8.32        9.82      3.64 o 
   4  -6   6        1.49        5.04      5.88 o 
   5  -6   6       55.88       78.60     13.34 o 
   6  -6   6        3.82       11.25      8.78 o 
  -8  -5   6      160.43      178.58     16.24 o 
  -7  -5   6       61.35       68.24     10.22 o 
  -6  -5   6      318.80      342.84     12.50 o 
  -5  -5   6       87.66       87.84      9.16 o 
  -4  -5   6      981.39      988.87     37.13 o 
  -3  -5   6      157.00      177.62     11.78 o 
  -2  -5   6      574.06      590.46     20.59 o 
  -1  -5   6      838.15      768.97     22.79 o 
   0  -5   6      903.76      930.41     17.69 o 
   1  -5   6     1130.18     1040.22     19.53 o 
   2  -5   6        2.62        2.44      2.38 o 
   3  -5   6      885.36     1000.74     20.29 o 
   4  -5   6       74.59      118.46     12.96 o 
   5  -5   6       60.22       35.63      9.36 o 
   6  -5   6       42.61       46.81     11.30 o 
  -8  -4   6      137.72      141.13     14.76 o 
  -7  -4   6        0.94        2.74      4.63 o 
  -6  -4   6       92.53      107.17      9.11 o 
  -5  -4   6        5.83        3.08      2.34 o 
  -4  -4   6      705.26      641.26     12.42 o 
  -3  -4   6      161.83      155.81      7.86 o 
  -2  -4   6      672.41      585.71     19.22 o 
  -1  -4   6      896.87      823.36     22.63 o 
   0  -4   6      840.87      874.25     16.09 o 
   1  -4   6     1959.39     1914.78     26.30 o 
   2  -4   6        6.99        3.41      2.06 o 
   3  -4   6     1443.22     1484.79     23.73 o 
   4  -4   6       22.84       23.83      7.20 o 
   5  -4   6      488.19      471.45     23.99 o 
   6  -4   6       12.04        0.07      6.05 o 
   7  -4   6       12.86       20.97     10.61 o 
  -8  -3   6      233.49      273.05     19.22 o 
  -7  -3   6      265.70      249.98     12.21 o 
  -6  -3   6      125.14      139.25      8.77 o 
  -5  -3   6      123.24      123.62      5.92 o 
  -4  -3   6     1485.56     1425.61     18.35 o 
  -3  -3   6     1355.00     1377.89     17.14 o 
  -2  -3   6      934.75     1061.12     18.96 o 
  -1  -3   6     1999.45     2230.92     39.45 o 
   0  -3   6      825.09      908.66     15.31 o 
   1  -3   6      403.79      332.71      9.32 o 
   2  -3   6        0.11        3.10      2.05 o 
   3  -3   6     1121.37     1087.68     30.69 o 
   4  -3   6       50.24       52.85      5.51 o 
   5  -3   6      126.38      141.99     13.96 o 
   6  -3   6        0.73        0.05      5.88 o 
   7  -3   6       91.64      100.70     16.00 o 
  -7  -2   6       13.58        4.61      4.21 o 
  -6  -2   6      218.73      232.70     10.90 o 
  -5  -2   6       43.52       44.63      5.34 o 
  -4  -2   6      646.57      670.63     19.10 o 
  -3  -2   6     1639.67     1705.69     18.83 o 
  -2  -2   6      247.56      370.02     16.23 o 
  -1  -2   6       12.89        2.80      2.19 o 
   0  -2   6     3246.74     3641.69     35.19 o 
   1  -2   6      993.48     1048.64     18.69 o 
   2  -2   6      298.05      360.31     10.28 o 
   3  -2   6      441.15      395.72     10.82 o 
   4  -2   6      111.48      123.51      6.89 o 
   5  -2   6      451.31      483.64     22.63 o 
   6  -2   6      165.32      116.94     14.06 o 
   7  -2   6       98.36      114.23     15.79 o 
  -7  -1   6       12.62       11.05      4.93 o 
  -6  -1   6      254.89      254.40     11.62 o 
  -5  -1   6     1017.52     1026.23     34.95 o 
  -4  -1   6        7.71       12.57      2.43 o 
  -3  -1   6     1041.00     1022.26     14.91 o 
  -2  -1   6      172.28      226.88      9.44 o 
  -1  -1   6     5207.44     5547.96     52.27 o 
   0  -1   6     1657.74     1901.04     24.77 o 
   1  -1   6     1222.91     1199.73     16.42 o 
   2  -1   6       33.69       49.54      4.01 o 
   3  -1   6     1161.30     1208.68     19.35 o 
   4  -1   6      102.28       89.23      5.75 o 
   5  -1   6        9.67        5.18      2.85 o 
   6  -1   6       35.83       34.72      9.09 o 
   7  -1   6      220.88      206.20     18.69 o 
   8  -1   6       73.17       71.07     14.78 o 
  -8   0   6      166.56      172.56     17.78 o 
  -7   0   6      404.05      387.16     22.72 o 
  -6   0   6       16.66        8.39      5.79 o 
  -5   0   6      358.90      379.77     13.03 o 
  -4   0   6      143.43      132.59      7.43 o 
  -3   0   6     1832.78     1797.31     18.64 o 
  -2   0   6      104.54      133.87      4.12 o 
  -1   0   6     3481.89     3512.85     36.59 o 
   0   0   6      103.99      115.55      5.70 o 
   1   0   6     2267.64     2352.84     24.41 o 
   2   0   6      857.85      909.48     14.77 o 
   3   0   6     1054.67     1044.00     21.59 o 
   4   0   6      194.89      168.77      7.57 o 
   5   0   6        4.11        2.22      6.00 o 
   6   0   6       14.82        9.86      6.53 o 
   7   0   6        0.86       -0.96      6.84 o 
   8   0   6       74.98       75.29     14.97 o 
  -7   1   6       91.47       77.48     12.28 o 
  -6   1   6       23.87       22.34      5.50 o 
  -5   1   6      200.90      214.79     10.25 o 
  -4   1   6      845.18      842.39     17.66 o 
  -3   1   6     1979.85     1875.21     29.40 o 
  -2   1   6      611.34      668.94      9.55 o 
  -1   1   6     3023.02     2909.79     31.55 o 
   0   1   6     1373.01     1530.00     20.76 o 
   1   1   6     5685.33     6035.65     54.15 o 
   2   1   6     2410.55     2406.00     26.64 o 
   3   1   6      685.92      653.75     13.36 o 
   4   1   6     1052.22     1013.00     18.37 o 
   5   1   6      228.83      215.83      8.89 o 
   6   1   6      593.19      575.08     25.77 o 
   7   1   6       13.07        4.94      7.22 o 
   8   1   6       50.56       49.88     13.34 o 
  -7   2   6      102.24      125.15     15.43 o 
  -6   2   6       82.96       74.28     11.47 o 
  -5   2   6       51.65       51.76      6.32 o 
  -4   2   6       32.70       35.38      4.79 o 
  -3   2   6      898.18      874.10     12.34 o 
  -2   2   6      248.41      304.94      6.50 o 
  -1   2   6      358.91      263.63      8.60 o 
   0   2   6     1961.57     2078.65     24.98 o 
   1   2   6     2449.23     2597.94     21.85 o 
   2   2   6      753.12      791.67     13.47 o 
   3   2   6     2713.33     2750.51     31.37 o 
   4   2   6     1009.54     1006.71     18.31 o 
   5   2   6      106.98       95.17      6.54 o 
   6   2   6        5.47       11.13      3.67 o 
   7   2   6      256.29      267.53     20.03 o 
   8   2   6      248.94      222.85     20.61 o 
  -7   3   6      130.28      140.03     16.41 o 
  -6   3   6        0.63        0.22      4.80 o 
  -5   3   6      313.36      340.78     19.65 o 
  -4   3   6      189.91      177.35     18.21 o 
  -3   3   6     1386.94     1390.28     22.52 o 
  -2   3   6      116.86      110.80      4.30 o 
  -1   3   6     1209.14     1245.91     14.13 o 
   0   3   6      359.38      305.40      8.66 o 
   2   3   6      215.30      228.23      5.73 o 
   3   3   6     2052.01     2103.52     26.66 o 
   4   3   6     1979.75     1840.76     26.24 o 
   5   3   6        5.32        8.50      3.08 o 
   6   3   6      703.34      665.75     16.60 o 
   7   3   6       80.07       96.65     13.17 o 
   8   3   6        6.70       -0.91      7.44 o 
  -6   4   6        4.35        9.62      6.19 o 
  -5   4   6       74.15       68.84     10.89 o 
  -4   4   6     1039.02     1000.65     21.27 o 
  -3   4   6      302.82      321.75     10.84 o 
  -2   4   6     1608.71     1688.05     18.77 o 
  -1   4   6       89.54       83.40     10.58 o 
   0   4   6      323.32      268.34      8.32 o 
   1   4   6      302.85      325.86      9.02 o 
   2   4   6     2029.71     2105.23     35.68 o 
   3   4   6      367.86      453.68     37.75 o 
   4   4   6      900.96      870.62     17.44 o 
   5   4   6        0.28        2.19      5.31 o 
   6   4   6      148.22      137.48      8.23 o 
   7   4   6       10.31        7.62      3.86 o 
   8   4   6      505.92      501.90     27.45 o 
  -6   5   6       75.05       65.96     11.97 o 
  -5   5   6       20.32       25.41      7.99 o 
  -4   5   6        1.79        1.13      3.62 o 
  -3   5   6       80.94       81.42      6.50 o 
  -2   5   6     2740.92     2646.08     26.09 o 
  -1   5   6     1865.67     1878.48     22.79 o 
   0   5   6     3026.29     3064.33     34.60 o 
   1   5   6      275.38      274.51      8.54 o 
   2   5   6     1219.35     1120.12     17.32 o 
   3   5   6       30.35       33.66      7.26 o 
   4   5   6     1450.13     1429.47     23.46 o 
   5   5   6        8.78        5.11      3.55 o 
   6   5   6      376.74      388.08     13.12 o 
   7   5   6       64.86       70.18      7.24 o 
   8   5   6       11.53       20.68      8.64 o 
  -5   6   6      320.52      327.46     21.33 o 
  -4   6   6       19.66       15.00      6.38 o 
  -3   6   6       57.96       61.81      9.74 o 
  -2   6   6       67.65       69.73     14.54 o 
  -1   6   6       21.53       21.89      2.88 o 
   0   6   6     4918.53     4822.37     48.82 o 
   1   6   6       37.70       41.16      7.17 o 
   2   6   6      317.70      318.47     14.64 o 
   3   6   6      148.79      154.30     10.89 o 
   4   6   6     1101.04     1074.43     33.85 o 
   5   6   6       74.95       61.91      6.02 o 
   6   6   6      109.95      123.81     21.10 o 
   7   6   6       92.01       89.75      8.00 o 
   8   6   6       84.86       76.28     13.41 o 
  -5   7   6        9.11       21.86      7.61 o 
  -4   7   6      101.45       99.60     13.20 o 
  -3   7   6      479.95      435.20     22.27 o 
  -2   7   6        7.41        3.48      3.67 o 
  -1   7   6       68.62       70.97      7.89 o 
   0   7   6     1599.23     1601.79     20.36 o 
   1   7   6       83.46       92.59     15.31 o 
   2   7   6     1774.44     1781.43     38.15 o 
   3   7   6       46.08       42.23      7.22 o 
   4   7   6     1142.59     1073.86     30.50 o 
   5   7   6      363.06      385.71     13.28 o 
   6   7   6      340.61      336.93     15.43 o 
   7   7   6       93.22       96.21      8.26 o 
   8   7   6      128.74      105.18     11.79 o 
  -4   8   6      430.09      412.79     24.50 o 
  -3   8   6       45.35       51.37     10.37 o 
  -2   8   6      331.47      355.82     19.84 o 
  -1   8   6        0.11        3.10      3.62 o 
   0   8   6      172.33      189.08      7.25 o 
   1   8   6        0.95        1.66      2.60 o 
   2   8   6      114.91      123.61     11.01 o 
   3   8   6        2.31        5.54      4.58 o 
   4   8   6      741.69      782.02     26.92 o 
   5   8   6      239.34      248.96     15.81 o 
   6   8   6      104.88       90.64     19.34 o 
   7   8   6      355.11      334.93     14.30 o 
  -3   9   6       34.82       33.54      8.95 o 
  -2   9   6      145.72      188.69     15.52 o 
  -1   9   6       19.79       21.07      4.40 o 
   0   9   6      120.40      127.29      6.83 o 
   1   9   6       30.21       27.35      6.57 o 
   2   9   6      449.79      442.06     19.84 o 
   3   9   6      409.98      469.79     21.02 o 
   4   9   6        0.92        2.52      4.87 o 
   5   9   6       17.46       18.31      6.41 o 
   6   9   6       53.70       52.14      9.60 o 
   7   9   6      232.46      253.36     13.15 o 
  -2  10   6      284.40      319.11     21.31 o 
  -1  10   6       42.33       66.25     10.70 o 
   0  10   6      920.35     1073.43     43.50 o 
   1  10   6      696.88      674.29     24.91 o 
   2  10   6       32.02       31.86      7.58 o 
   3  10   6      284.24      275.28     17.40 o 
   4  10   6      502.75      517.59     23.97 o 
   5  10   6      439.33      471.47     23.30 o 
   6  10   6       15.89       12.93      6.48 o 
  -1  11   6       20.48       32.34      8.93 o 
   1  11   6       35.55       56.89      7.68 o 
   2  11   6       94.45      113.91      9.16 o 
   3  11   6      296.82      297.21     18.55 o 
   4  11   6      103.68      117.95     13.82 o 
   5  11   6       35.27       45.02      6.17 o 
   2  12   6       18.07       24.87      6.50 o 
   3  12   6      296.70      349.11     16.63 o 
  -4 -11   7      546.21      561.74     29.42 o 
  -3 -11   7      239.90      277.63     20.15 o 
  -2 -11   7        7.67       14.83      7.68 o 
  -1 -11   7       54.67       44.10      7.45 o 
   0 -11   7       75.23       57.41      8.30 o 
   1 -11   7      105.78      122.39     18.12 o 
  -5 -10   7      221.95      211.96     19.31 o 
  -4 -10   7      355.61      298.02     20.99 o 
  -3 -10   7      445.06      477.28     24.86 o 
  -2 -10   7       26.21       28.98      8.21 o 
  -1 -10   7      244.86      207.92     11.80 o 
   0 -10   7       17.25        8.98      4.44 o 
   1 -10   7      330.15      317.34     14.83 o 
   2 -10   7       15.60        9.77      8.18 o 
  -6  -9   7      111.15      119.78     15.31 o 
  -5  -9   7       10.89        8.45      6.96 o 
  -4  -9   7      202.31      176.69     16.29 o 
  -3  -9   7      253.76      280.01     19.00 o 
  -2  -9   7      680.20      566.13     25.29 o 
  -1  -9   7      732.12      790.44     29.37 o 
   0  -9   7       39.43       57.03      7.38 o 
   1  -9   7      532.82      506.06     17.42 o 
   2  -9   7       21.70       -1.97      6.17 o 
   3  -9   7      207.64      210.40     20.61 o 
  -6  -8   7      122.40      115.15     14.30 o 
  -5  -8   7       29.86       43.45     10.10 o 
  -4  -8   7       28.36       27.86      8.18 o 
  -3  -8   7       84.91       68.57     10.49 o 
  -2  -8   7       69.07       54.18      9.21 o 
  -1  -8   7       69.68       79.11     10.32 o 
   0  -8   7        0.03       -2.50      2.50 o 
   1  -8   7      188.66      181.74     10.33 o 
   2  -8   7       46.62       59.35     24.77 o 
   3  -8   7      325.15      344.09     23.25 o 
   4  -8   7      118.67      105.55     16.10 o 
  -6  -7   7       31.20       31.26      8.61 o 
  -5  -7   7      162.42      184.51     15.45 o 
  -4  -7   7      112.85      110.42     12.43 o 
  -3  -7   7     1395.72     1339.80     37.17 o 
  -2  -7   7      204.92      208.89     14.20 o 
  -1  -7   7      281.18      271.92     15.50 o 
   0  -7   7        1.11        0.69      2.74 o 
   1  -7   7      292.94      307.95     12.23 o 
   2  -7   7      176.85      155.85     12.52 o 
   3  -7   7       44.48       39.64     10.25 o 
   4  -7   7      191.72      236.31     19.60 o 
   5  -7   7      204.41      209.82     20.11 o 
  -7  -6   7      618.73      621.03     26.25 o 
  -6  -6   7       25.88       35.16     12.99 o 
  -5  -6   7      909.83      899.86     30.04 o 
  -4  -6   7      108.38      117.74     11.85 o 
  -3  -6   7     1977.99     2025.68     44.92 o 
  -2  -6   7        9.47       10.39      4.77 o 
  -1  -6   7     2302.37     2142.12     44.10 o 
   0  -6   7      672.21      725.91     20.18 o 
   1  -6   7      570.58      619.42     16.20 o 
   2  -6   7        1.28       -0.94      2.56 o 
   3  -6   7      177.48      163.02      9.33 o 
   4  -6   7      243.62      257.50     18.83 o 
   5  -6   7        4.00        4.39      6.93 o 
  -6  -5   7       84.90       82.34      7.52 o 
  -5  -5   7      531.23      521.61     12.37 o 
  -4  -5   7       18.90       20.66      4.61 o 
  -3  -5   7      820.15      839.30     26.11 o 
  -2  -5   7       89.07       81.29      8.85 o 
  -1  -5   7      599.73      576.23     20.68 o 
   0  -5   7      278.38      315.02     10.51 o 
   1  -5   7      690.46      748.59     31.74 o 
   2  -5   7      206.65      206.78      9.81 o 
   3  -5   7      825.47      892.67     31.43 o 
   4  -5   7      421.95      387.09     20.87 o 
   5  -5   7       48.85       28.62      9.00 o 
   6  -5   7        7.25        7.13      7.80 o 
  -6  -4   7        2.66        7.87      3.97 o 
  -5  -4   7       44.42       46.28      4.47 o 
  -4  -4   7       13.98       25.85      4.28 o 
  -3  -4   7     1577.67     1588.69     26.36 o 
  -2  -4   7       20.58       18.33      4.99 o 
  -1  -4   7     1070.57      994.51     26.70 o 
   0  -4   7     2226.78     2352.67     36.82 o 
   1  -4   7     1327.88     1271.89     21.16 o 
   2  -4   7     1000.47     1078.56     27.09 o 
   3  -4   7        1.20        6.01      2.74 o 
   4  -4   7      926.77      858.18     30.06 o 
   5  -4   7       93.94       93.43     13.00 o 
   6  -4   7       28.35       37.09      9.89 o 
  -7  -3   7      411.66      483.71     25.07 o 
  -6  -3   7      119.80      117.78     13.29 o 
  -5  -3   7      214.52      233.15      7.87 o 
  -4  -3   7        0.76        1.43      1.91 o 
  -3  -3   7      546.95      556.23     14.60 o 
  -2  -3   7       91.81      120.10     10.55 o 
  -1  -3   7     1074.25     1144.42     27.86 o 
   0  -3   7      314.85      269.62      8.25 o 
   1  -3   7      255.64      227.45      8.12 o 
   2  -3   7      441.43      507.85     12.68 o 
   3  -3   7       76.21       96.76      6.46 o 
   4  -3   7      556.63      565.06     16.11 o 
   5  -3   7        4.32       -2.64      4.68 o 
   6  -3   7      525.90      546.19     27.06 o 
   7  -3   7       27.10       18.55      9.72 o 
  -7  -2   7      117.75      127.72     14.49 o 
  -6  -2   7        5.75       -2.06      4.92 o 
  -5  -2   7      121.81      115.99     12.04 o 
  -4  -2   7      498.29      472.14     10.02 o 
  -3  -2   7      674.91      651.82     10.96 o 
  -2  -2   7      327.81      338.71     10.77 o 
  -1  -2   7      113.93      106.45      6.77 o 
   0  -2   7     1984.61     1877.75     22.84 o 
   1  -2   7      219.21      268.78      8.23 o 
   2  -2   7      440.37      399.64     11.29 o 
   3  -2   7        1.65       -0.40      2.32 o 
   4  -2   7     1349.46     1491.78     24.37 o 
   5  -2   7      112.71       86.33     11.44 o 
   6  -2   7      122.54      105.52     14.13 o 
   7  -2   7       32.15       51.49     12.28 o 
  -7  -1   7      492.18      534.63     26.20 o 
  -6  -1   7      737.80      721.73     28.60 o 
  -5  -1   7        2.29       -0.02      4.70 o 
  -4  -1   7      264.00      243.23      9.16 o 
  -3  -1   7      640.70      668.14     12.09 o 
  -2  -1   7     1933.60     1939.33     26.84 o 
  -1  -1   7       39.12       50.59      7.31 o 
   0  -1   7     3304.23     3422.71     38.14 o 
   1  -1   7      222.08      234.31      6.96 o 
   2  -1   7      549.80      595.53     12.55 o 
   3  -1   7      313.59      320.11     10.03 o 
   4  -1   7      707.58      732.02     27.56 o 
   5  -1   7        2.55       -2.26      2.26 o 
   6  -1   7      132.96      110.08     13.63 o 
   7  -1   7      184.82      161.69     17.37 o 
  -7   0   7       50.78       34.60     10.13 o 
  -6   0   7      279.24      300.28     19.48 o 
  -5   0   7     1817.42     1783.59     44.34 o 
  -4   0   7     1397.69     1395.61     36.52 o 
  -3   0   7      499.56      488.76     12.05 o 
  -2   0   7      353.09      328.60     10.51 o 
  -1   0   7      215.89      212.07      7.95 o 
   0   0   7     1613.55     1548.26     22.78 o 
   1   0   7      211.76      218.47      6.13 o 
   2   0   7     1778.41     1835.59     23.86 o 
   3   0   7      619.39      633.30     13.82 o 
   4   0   7     2272.97     2317.93     79.01 o 
   5   0   7       21.29       16.87      3.89 o 
   6   0   7       73.51       86.88     12.14 o 
   7   0   7      205.18      182.57     18.33 o 
   8   0   7       33.57       11.90     11.01 o 
  -7   1   7      149.74      118.60     14.95 o 
  -6   1   7      164.89      178.87     16.44 o 
  -5   1   7       69.04       63.06     10.01 o 
  -4   1   7        2.53        4.20      4.25 o 
  -3   1   7      111.77      127.35      9.78 o 
  -2   1   7       22.20       17.84      3.06 o 
  -1   1   7       76.99       60.97      4.62 o 
   0   1   7     3590.34     3646.13     38.81 o 
   1   1   7      210.49      223.87     15.32 o 
   2   1   7      170.50      146.81      6.74 o 
   3   1   7      502.28      527.03     16.32 o 
   4   1   7      686.25      647.14     15.01 o 
   5   1   7       65.41       65.59      6.01 o 
   6   1   7      330.02      337.59     20.27 o 
   7   1   7       28.19       18.48      9.89 o 
   8   1   7       88.63       50.31     13.46 o 
  -7   2   7       24.76       23.61      9.07 o 
  -6   2   7       78.51       78.05     12.55 o 
  -5   2   7       17.25        9.65      5.71 o 
  -4   2   7      232.80      244.28     15.64 o 
  -3   2   7      139.87      154.48      8.42 o 
  -2   2   7       25.09       15.53      4.15 o 
  -1   2   7       67.35       64.73      4.69 o 
   0   2   7     1155.39      967.07     16.66 o 
   1   2   7       88.88       90.75      5.48 o 
   2   2   7      610.34      627.34     11.69 o 
   3   2   7      307.98      293.55      9.15 o 
   4   2   7      603.87      599.59     14.33 o 
   5   2   7      289.40      299.99     10.99 o 
   6   2   7       46.72       56.17      6.14 o 
   7   2   7      276.33      277.27     19.65 o 
   8   2   7        2.91       -6.38      6.38 o 
  -7   3   7       87.24       61.71     13.05 o 
  -6   3   7       59.43       73.78     12.40 o 
  -5   3   7        0.03        0.34      5.04 o 
  -4   3   7      441.60      429.85     21.35 o 
  -3   3   7       33.24       30.81      6.81 o 
  -2   3   7      169.59      165.73      7.26 o 
  -1   3   7      135.95      113.26     11.65 o 
   0   3   7      511.97      458.20     11.32 o 
   1   3   7      432.19      457.14     11.43 o 
   2   3   7      135.91      175.61      5.41 o 
   3   3   7     1783.97     1831.26     24.95 o 
   4   3   7      159.02      152.95      7.40 o 
   5   3   7      638.93      679.63     16.41 o 
   6   3   7        0.21        4.36      3.37 o 
   7   3   7      309.92      314.84     20.73 o 
   8   3   7       33.81       34.36     10.92 o 
  -6   4   7       42.68       58.93     11.90 o 
  -5   4   7        0.26        1.27      4.56 o 
  -4   4   7      259.36      281.88     17.85 o 
  -3   4   7       57.04       63.49      9.41 o 
  -2   4   7      178.90      179.04      7.52 o 
  -1   4   7      346.39      293.87      9.43 o 
   0   4   7     1393.15     1422.27     23.51 o 
   1   4   7       67.73       43.01      5.05 o 
   2   4   7      253.09      279.48      8.92 o 
   3   4   7      456.51      460.27     16.02 o 
   4   4   7      149.23      116.48      6.92 o 
   5   4   7      699.50      711.54     16.99 o 
   6   4   7       52.53       50.94      6.92 o 
   7   4   7      831.75      829.11     23.06 o 
   8   4   7       10.59        5.95      7.34 o 
  -6   5   7       92.04      110.66     15.45 o 
  -5   5   7      173.09      157.76     15.96 o 
  -4   5   7      758.68      710.26     28.62 o 
  -3   5   7      341.42      299.87     17.35 o 
  -2   5   7       37.27       49.33      8.18 o 
  -1   5   7      397.87      405.45     14.60 o 
   0   5   7      730.49      726.31     15.29 o 
   1   5   7      610.04      618.23     17.73 o 
   2   5   7       25.58       28.26      3.85 o 
   3   5   7      136.88      114.64      8.97 o 
   4   5   7       58.76       47.68      6.37 o 
   5   5   7      128.13      105.67     16.90 o 
   6   5   7       69.56       64.47      6.61 o 
   7   5   7      233.80      241.41     13.12 o 
   8   5   7        7.02       14.80      8.61 o 
  -5   6   7       23.39       22.58      7.97 o 
  -4   6   7       39.53       54.18     10.10 o 
  -3   6   7      369.07      292.29     17.95 o 
  -2   6   7        7.20       13.53      4.97 o 
  -1   6   7      225.25      227.94      8.92 o 
   0   6   7       25.32       35.91      4.43 o 
   1   6   7      525.83      542.85     17.46 o 
   2   6   7      106.13      107.32      9.84 o 
   3   6   7     1494.64     1468.96     35.13 o 
   4   6   7       19.90       17.78      8.39 o 
   5   6   7       16.18       14.07      4.04 o 
   6   6   7       13.32       11.86      5.10 o 
   7   6   7      302.45      298.99     12.83 o 
   8   6   7       10.61       11.85      7.65 o 
  -5   7   7       18.14       18.76      7.34 o 
  -4   7   7      138.76      139.09     15.48 o 
  -3   7   7      100.53      108.48     12.91 o 
  -2   7   7      108.81      133.60     12.76 o 
  -1   7   7       51.12       42.01      4.84 o 
   0   7   7        5.34        3.52      2.71 o 
   1   7   7      557.85      563.45     14.15 o 
   2   7   7      121.66      129.54     11.06 o 
   3   7   7     1323.69     1380.83     35.29 o 
   4   7   7        0.47        0.53      3.29 o 
   5   7   7      214.08      215.18     10.15 o 
   6   7   7       84.63       86.38      7.77 o 
   7   7   7      111.00      129.16      9.59 o 
  -4   8   7       80.64       65.14     12.19 o 
  -3   8   7       90.92      111.21     13.96 o 
  -2   8   7        5.08       -1.06      3.81 o 
  -1   8   7      104.46      100.56     11.18 o 
   0   8   7      416.87      422.08     13.07 o 
   1   8   7       23.17       29.30      6.96 o 
   2   8   7      613.83      628.49     23.23 o 
   3   8   7       68.29       66.94      9.53 o 
   4   8   7       23.08       19.19      6.57 o 
   5   8   7      192.88      222.18     15.36 o 
   6   8   7      138.66      140.33      9.83 o 
   7   8   7       73.83       87.51     10.67 o 
  -3   9   7      332.09      384.64     23.90 o 
  -2   9   7       11.31       20.25      7.20 o 
  -1   9   7      385.86      362.98     19.99 o 
   0   9   7       17.67       12.36      3.87 o 
   1   9   7      239.16      269.59     15.96 o 
   2   9   7       68.04       67.18      9.77 o 
   3   9   7      442.19      513.68     22.75 o 
   4   9   7      731.16      679.09     27.04 o 
   5   9   7       22.99       26.66      7.46 o 
   6   9   7       97.05       94.99     12.24 o 
   7   9   7      108.96      112.35      9.77 o 
  -2  10   7        2.89        6.67      6.14 o 
  -1  10   7      474.42      604.40     27.50 o 
   1  10   7       72.02       68.33      9.79 o 
   2  10   7        4.00        3.05      4.87 o 
   3  10   7      151.27      174.84     14.71 o 
   4  10   7       46.74       37.19      8.95 o 
   5  10   7      157.85      161.60     15.14 o 
   6  10   7      184.25      205.70     17.71 o 
   1  11   7      179.11      175.44     14.52 o 
   2  11   7       51.67       53.70     10.15 o 
   3  11   7      120.07       93.69     12.69 o 
   4  11   7      202.34      182.66     16.75 o 
   5  11   7       54.46       76.06     12.69 o 
  -3 -11   8      235.20      236.67     19.94 o 
  -2 -11   8      202.67      234.85     19.58 o 
  -1 -11   8       59.13       49.92     11.88 o 
   0 -11   8      112.59      111.90     10.84 o 
  -5 -10   8       47.41       55.35     12.36 o 
  -4 -10   8       63.23       65.43     12.50 o 
  -3 -10   8      473.87      505.52     26.39 o 
  -2 -10   8       85.21       57.97     11.25 o 
  -1 -10   8      219.17      195.11     12.08 o 
   0 -10   8      467.19      506.59     18.40 o 
   1 -10   8       46.13       58.25      8.39 o 
  -6  -9   8        2.89        8.83      7.97 o 
  -5  -9   8        3.58        5.73      7.29 o 
  -4  -9   8       62.52       81.72     12.93 o 
  -3  -9   8      199.88      203.20     17.42 o 
  -2  -9   8      222.50      198.55     16.48 o 
  -1  -9   8      120.90       96.87     16.16 o 
   0  -9   8      289.60      314.22     13.93 o 
   1  -9   8       91.64       75.45      8.56 o 
   2  -9   8      103.92      141.99     17.25 o 
   3  -9   8       11.77        7.61      8.59 o 
  -6  -8   8      147.64      152.07     16.05 o 
  -5  -8   8      142.01      165.96     16.22 o 
  -4  -8   8      206.25      221.96     16.89 o 
  -3  -8   8       31.18       37.00      8.81 o 
  -2  -8   8      242.43      256.97     16.60 o 
  -1  -8   8       50.82       34.77      7.70 o 
   0  -8   8      369.81      325.00     13.39 o 
   1  -8   8        4.78       -0.31      3.41 o 
   2  -8   8      374.97      445.30     21.85 o 
   3  -8   8       18.63       10.56      7.89 o 
   4  -8   8      232.64      220.67     20.92 o 
  -6  -7   8      557.53      565.58     26.11 o 
  -5  -7   8       84.25       88.34     12.16 o 
  -4  -7   8      990.74      928.58     32.20 o 
  -3  -7   8      136.93       80.31     10.73 o 
  -2  -7   8       29.84       50.15      8.97 o 
  -1  -7   8      586.92      633.05     24.50 o 
   0  -7   8     3578.60     3308.17     55.98 o 
   1  -7   8      165.46      182.19     17.55 o 
   2  -7   8       48.40       49.86      6.60 o 
   3  -7   8       64.01       80.76     12.74 o 
   4  -7   8      516.50      553.82     29.08 o 
  -6  -6   8      241.46      258.84     17.35 o 
  -5  -6   8        6.28        7.51      5.69 o 
  -4  -6   8      536.83      548.54     23.15 o 
  -3  -6   8      377.03      344.02     18.09 o 
  -2  -6   8      949.48      928.98     29.39 o 
  -1  -6   8      215.87      210.59     13.82 o 
   0  -6   8       11.10       12.74      3.56 o 
   1  -6   8      408.45      430.06     13.81 o 
   2  -6   8      811.35      705.02     37.37 o 
   3  -6   8       21.72       31.59      9.18 o 
   4  -6   8       37.99       35.39      9.02 o 
   5  -6   8       80.35       50.91     11.85 o 
  -6  -5   8       11.66        0.86      6.26 o 
  -5  -5   8      178.48      184.42     18.68 o 
  -4  -5   8      768.22      842.37     20.47 o 
  -3  -5   8        6.24       10.20      5.35 o 
  -2  -5   8      561.69      513.82     20.90 o 
  -1  -5   8       50.87       54.99      8.18 o 
   0  -5   8     2164.67     2229.95     31.30 o 
   1  -5   8      777.23      675.79     16.30 o 
   2  -5   8       53.91       40.32      6.23 o 
   3  -5   8      135.69      146.32     12.86 o 
   4  -5   8      416.28      415.66     22.00 o 
   5  -5   8        8.27       -1.25      6.07 o 
   6  -5   8        1.39       -4.39      5.95 o 
  -7  -4   8       29.18       36.95     10.63 o 
  -6  -4   8       75.52       66.29     11.49 o 
  -5  -4   8       80.44       68.91     10.65 o 
  -4  -4   8      635.49      712.58     18.69 o 
  -3  -4   8      666.80      609.98     16.76 o 
  -2  -4   8      595.83      613.42     22.12 o 
  -1  -4   8       37.59       43.12      7.39 o 
   0  -4   8     1108.64     1112.13     19.44 o 
   1  -4   8      631.57      661.02     26.26 o 
   2  -4   8      160.23      186.58      8.59 o 
   3  -4   8      458.78      421.78     13.16 o 
   4  -4   8      156.93      125.13      8.22 o 
   5  -4   8      329.28      313.81     20.44 o 
   6  -4   8       10.76       26.63     10.22 o 
  -7  -3   8        1.11       -3.96      6.96 o 
  -6  -3   8      283.58      280.13     18.95 o 
  -5  -3   8       27.97       29.99      8.69 o 
  -4  -3   8      525.26      543.48     16.93 o 
  -3  -3   8        0.57        2.01      2.93 o 
  -2  -3   8       31.45       28.54      4.73 o 
  -1  -3   8       92.39       76.71      8.25 o 
   0  -3   8     1128.97     1023.70     17.52 o 
   1  -3   8      118.37      125.69     10.45 o 
   2  -3   8      161.19      176.35      7.97 o 
   3  -3   8     1549.96     1512.56     25.10 o 
   4  -3   8       46.98       40.39      6.36 o 
   5  -3   8      320.86      330.61     19.87 o 
   6  -3   8        2.18        1.49      6.84 o 
   7  -3   8      496.31      513.80     29.63 o 
  -7  -2   8       21.51       16.12      8.69 o 
  -6  -2   8      312.91      283.20     19.60 o 
  -5  -2   8      889.97      901.97     31.94 o 
  -4  -2   8      367.22      345.94     22.52 o 
  -3  -2   8      282.96      290.34     16.95 o 
  -2  -2   8      311.57      338.57     11.46 o 
  -1  -2   8      731.68      703.57     16.38 o 
   0  -2   8     1457.37     1543.77     34.17 o 
   1  -2   8     1039.38     1157.81     20.89 o 
   2  -2   8       20.29       16.09      3.20 o 
   3  -2   8      753.44      738.47     16.43 o 
   4  -2   8        1.45        5.39      3.00 o 
   5  -2   8      289.02      246.15     16.80 o 
   6  -2   8       14.29       10.37      7.92 o 
   7  -2   8      223.18      279.24     21.91 o 
  -7  -1   8       16.15       19.87      8.49 o 
  -6  -1   8      158.24      167.33     15.62 o 
  -5  -1   8       29.86       32.61      7.92 o 
  -4  -1   8      922.84      859.07     18.18 o 
  -3  -1   8      204.80      196.98      8.81 o 
  -2  -1   8      370.81      422.71     12.38 o 
  -1  -1   8      585.16      553.19     14.01 o 
   0  -1   8      973.46      912.12     23.19 o 
   1  -1   8       95.41       67.73      4.41 o 
   2  -1   8      978.92     1074.49     18.04 o 
   3  -1   8     1159.90     1202.13     24.57 o 
   4  -1   8       46.33       73.37      6.10 o 
   5  -1   8      168.42      166.21      9.02 o 
   6  -1   8       20.74       37.02     10.08 o 
   7  -1   8      310.06      323.91     22.60 o 
  -7   0   8        2.85        0.50      5.73 o 
  -6   0   8        1.29        4.25      6.19 o 
  -5   0   8       29.11       15.40      6.45 o 
  -4   0   8      591.47      573.57     23.68 o 
  -3   0   8      424.50      362.48     11.09 o 
  -2   0   8        6.04        7.99      2.89 o 
  -1   0   8      225.39      206.84      8.58 o 
   0   0   8      214.11      223.95      8.82 o 
   1   0   8     1601.47     1526.62     32.58 o 
   2   0   8      588.07      644.97     14.08 o 
   3   0   8      225.99      229.91      8.73 o 
   4   0   8       60.37       62.68      5.82 o 
   5   0   8      402.62      387.44     12.98 o 
   6   0   8        4.30        6.57      7.25 o 
   7   0   8      107.02       97.77     14.92 o 
  -7   1   8      119.26      129.71     16.41 o 
  -6   1   8       66.69       62.94     11.97 o 
  -5   1   8       43.15       44.60      9.74 o 
  -4   1   8        7.92        8.78      5.35 o 
  -3   1   8      339.23      321.96     19.06 o 
  -2   1   8        7.00        5.23      5.51 o 
  -1   1   8      822.28      822.12     34.18 o 
   0   1   8       44.31       69.99      5.43 o 
   1   1   8      186.25      151.14     12.75 o 
   2   1   8        5.63        6.77      2.30 o 
   3   1   8      838.01      840.35     16.34 o 
   4   1   8      242.37      286.73     10.46 o 
   5   1   8      124.54      136.17      8.15 o 
   6   1   8       54.16       40.35      5.90 o 
   7   1   8      144.76      168.53     17.92 o 
  -7   2   8       72.63       59.72     13.39 o 
  -6   2   8      151.52      156.03     16.27 o 
  -5   2   8      184.74      158.09     15.24 o 
  -4   2   8      585.89      586.72     25.19 o 
  -3   2   8      605.78      575.44     23.23 o 
  -2   2   8       12.71       14.60      3.17 o 
  -1   2   8      925.10      886.44     17.01 o 
   0   2   8        3.66        4.73      2.44 o 
   1   2   8      565.15      550.72     16.41 o 
   2   2   8       72.56       67.78      7.63 o 
   3   2   8     1274.14     1255.72     34.19 o 
   4   2   8      596.78      622.34     23.48 o 
   5   2   8        1.87       -0.03      2.63 o 
   6   2   8      339.81      321.21     12.44 o 
   7   2   8      145.49      129.18     15.36 o 
   8   2   8      246.51      255.99     21.81 o 
  -6   3   8       11.57        7.20      7.37 o 
  -5   3   8      203.27      198.19     17.32 o 
  -4   3   8       19.16       21.16      7.08 o 
  -3   3   8       30.70       29.82      7.05 o 
  -2   3   8       16.55       19.73      4.21 o 
  -1   3   8      128.15      131.17      6.98 o 
   0   3   8      535.84      570.68     13.63 o 
   1   3   8      500.73      464.04     20.23 o 
   2   3   8       95.12       96.47      6.18 o 
   3   3   8      942.69      945.20     17.34 o 
   4   3   8      386.06      379.87     11.75 o 
   5   3   8      205.00      224.91      9.94 o 
   6   3   8      207.64      218.56     16.83 o 
   7   3   8       44.13       34.38      9.84 o 
   8   3   8       91.14      128.65     16.80 o 
  -6   4   8        5.43        1.08      5.88 o 
  -5   4   8      319.26      306.01     20.61 o 
  -4   4   8       85.27       74.31     11.25 o 
  -3   4   8      447.50      427.97     20.99 o 
  -2   4   8       22.32       24.90      4.05 o 
  -1   4   8      559.00      515.67     13.34 o 
   0   4   8       26.24       26.29      4.02 o 
   1   4   8      799.46      852.53     16.89 o 
   2   4   8       37.66       62.54      7.31 o 
   3   4   8       15.60        7.28      2.71 o 
   4   4   8        6.01        3.97      2.74 o 
   5   4   8      228.18      235.14     10.10 o 
   6   4   8      338.15      359.38     27.22 o 
   7   4   8       13.21       17.32      4.68 o 
   8   4   8      176.97      202.63     19.24 o 
  -5   5   8       70.90       62.31     12.04 o 
  -4   5   8       66.87       50.43      9.84 o 
  -3   5   8      538.92      569.42     25.12 o 
  -2   5   8       17.31       19.67      6.26 o 
  -1   5   8       58.82       55.93      5.40 o 
   0   5   8      177.60      198.34      8.56 o 
   1   5   8       11.25       12.59      5.84 o 
   2   5   8        4.63       10.44      4.85 o 
   3   5   8      460.22      525.68     20.75 o 
   4   5   8       84.56      110.87      7.11 o 
   5   5   8      222.89      216.49      9.73 o 
   6   5   8        5.16        7.58      4.28 o 
   7   5   8        6.99        1.60      3.49 o 
  -5   6   8        3.80        0.05      4.77 o 
  -4   6   8       19.20       13.39      6.74 o 
  -3   6   8      348.86      400.74     21.67 o 
  -2   6   8       16.20       20.47      6.21 o 
  -1   6   8      170.77      175.53      8.46 o 
   0   6   8      477.62      448.06     12.93 o 
   1   6   8       92.93       95.92      6.52 o 
   2   6   8      437.44      489.88     20.03 o 
   3   6   8      104.66      124.93     11.52 o 
   4   6   8      236.79      260.00     10.47 o 
   5   6   8       66.52       62.44      6.40 o 
   6   6   8       97.03       94.29     13.74 o 
   7   6   8       27.80       24.69      5.21 o 
  -4   7   8       51.63       32.18      9.29 o 
  -3   7   8      255.77      234.85     17.73 o 
  -2   7   8      159.01      149.70     13.89 o 
  -1   7   8      252.35      251.64     15.52 o 
   0   7   8       21.76       21.87      4.33 o 
   1   7   8       84.61       94.61      9.42 o 
   2   7   8      270.02      312.18     16.70 o 
   3   7   8       36.24       34.53      7.44 o 
   4   7   8      283.12      277.34     16.41 o 
   5   7   8       11.01        7.53      3.50 o 
   6   7   8       42.97       59.20      9.37 o 
   7   7   8        0.28        4.72      4.51 o 
  -3   8   8       11.87       29.87      8.83 o 
  -2   8   8       45.05       41.39      9.12 o 
  -1   8   8      526.65      481.26     22.36 o 
   0   8   8       16.94       21.87      4.33 o 
   1   8   8      307.48      327.42     17.11 o 
   2   8   8        2.12        2.76      4.56 o 
   3   8   8      105.66       93.74     11.06 o 
   4   8   8      733.21      728.30     27.38 o 
   5   8   8       93.72       78.94     11.06 o 
   6   8   8       91.18      111.55      9.14 o 
   7   8   8       45.34       44.11      8.90 o 
  -2   9   8      175.15      183.10     16.60 o 
  -1   9   8       11.72       19.82      6.91 o 
   0   9   8      491.26      522.00     21.81 o 
   1   9   8      193.11      177.14     13.80 o 
   2   9   8        2.83        0.34      5.04 o 
   3   9   8       65.82       73.54     11.06 o 
   4   9   8        6.44        4.44      5.42 o 
   5   9   8        0.40       -3.46      3.91 o 
   6   9   8      291.56      289.65     19.19 o 
  -1  10   8        3.71        1.54      4.99 o 
   1  10   8        0.69        3.91      5.73 o 
   2  10   8       10.33        9.07      6.67 o 
   3  10   8      120.02      113.92     13.39 o 
   4  10   8       78.25      114.19     13.89 o 
   5  10   8        7.75       11.73      6.91 o 
   1  11   8      211.62      207.02     16.39 o 
   2  11   8       38.01       38.20      9.33 o 
   3  11   8      125.40      123.40     14.52 o 
   4  11   8        9.65        8.09      7.68 o 
  -4 -10   9      177.49      182.98     18.28 o 
  -3 -10   9        5.77       12.45      8.18 o 
  -2 -10   9       84.26       74.36     12.43 o 
  -1 -10   9      111.34      151.32     11.37 o 
   0 -10   9       54.58       70.15      8.92 o 
   1 -10   9      128.43      146.01     11.68 o 
  -5  -9   9       18.94       52.55     11.78 o 
  -4  -9   9       48.78       66.68     12.52 o 
  -3  -9   9      186.79      136.33     14.92 o 
  -2  -9   9        4.93       -2.02      4.39 o 
  -1  -9   9      154.63      179.49     11.31 o 
   0  -9   9       21.31       18.77      5.96 o 
   1  -9   9      216.67      213.82     25.06 o 
   2  -9   9        7.22        6.95      4.96 o 
  -6  -8   9       14.42       10.51      8.18 o 
  -5  -8   9       13.52       21.26      8.76 o 
  -4  -8   9      154.27      174.00     16.12 o 
  -3  -8   9       17.30       24.83      8.11 o 
  -2  -8   9       31.86       33.02      8.21 o 
  -1  -8   9      425.69      381.98     14.63 o 
   0  -8   9      154.57      141.36      9.96 o 
   1  -8   9      720.00      780.25     21.30 o 
   2  -8   9        2.02        5.34      4.37 o 
   3  -8   9      381.69      396.35     26.25 o 
  -6  -7   9       25.58       15.21      7.58 o 
  -5  -7   9      177.65      174.55     16.12 o 
  -4  -7   9      189.90      219.42     16.77 o 
  -3  -7   9      218.18      259.92     17.56 o 
  -2  -7   9        9.14       20.44      6.72 o 
  -1  -7   9        9.13        5.98      3.62 o 
   0  -7   9        1.63        1.19      2.95 o 
   1  -7   9       73.05       97.72      8.20 o 
   2  -7   9       48.76       51.96     10.20 o 
   3  -7   9      357.89      398.73     24.04 o 
   4  -7   9        8.77        8.54      7.73 o 
  -6  -6   9       44.62       33.04      9.53 o 
  -5  -6   9        8.51        4.39      6.17 o 
  -4  -6   9        8.97       -2.74      5.64 o 
  -3  -6   9      553.40      620.55     25.43 o 
  -2  -6   9       38.85       26.15      7.44 o 
  -1  -6   9       30.17       27.47      6.89 o 
   0  -6   9        4.87        1.32      2.94 o 
   1  -6   9       34.77       33.50      6.05 o 
   2  -6   9       34.54       41.15      5.84 o 
   3  -6   9       94.55       77.62      7.66 o 
   4  -6   9       40.32       34.14      9.62 o 
   5  -6   9       22.07       11.68      9.09 o 
  -6  -5   9       27.87       43.40     11.42 o 
  -5  -5   9      234.03      229.05     12.14 o 
  -4  -5   9      257.26      244.96     13.98 o 
  -3  -5   9      729.40      761.08     27.26 o 
  -2  -5   9      149.57      144.20     13.05 o 
  -1  -5   9     1200.46     1410.49     36.93 o 
   0  -5   9       98.24       81.29      9.55 o 
   1  -5   9      589.20      545.31     15.17 o 
   2  -5   9      347.57      374.80     15.02 o 
   3  -5   9      179.71      194.86     10.00 o 
   4  -5   9       98.57       72.87     11.71 o 
   5  -5   9        8.93       15.96      8.35 o 
  -7  -4   9      238.76      247.57     21.07 o 
  -6  -4   9       84.48       92.52     14.06 o 
  -5  -4   9      145.57      118.04      9.50 o 
  -4  -4   9       72.20       61.79      7.16 o 
  -3  -4   9      106.75       85.58      7.75 o 
  -2  -4   9      169.05      203.80     13.58 o 
  -1  -4   9      740.70      744.71     24.88 o 
   0  -4   9      258.24      206.46     13.20 o 
   1  -4   9      181.76      149.28      7.84 o 
   2  -4   9       30.19       27.35      4.59 o 
   3  -4   9      276.98      272.40     34.97 o 
   4  -4   9      351.72      367.84     13.53 o 
   5  -4   9      143.17      180.82     16.89 o 
   6  -4   9       59.00       53.89     12.84 o 
  -7  -3   9      151.81      152.74     17.23 o 
  -6  -3   9       22.84       31.50     10.13 o 
  -5  -3   9      324.10      315.61     20.47 o 
  -4  -3   9      200.55      217.62     10.68 o 
  -3  -3   9        3.13        3.89      3.37 o 
  -2  -3   9      232.89      269.50     12.01 o 
  -1  -3   9      180.84      158.81     11.68 o 
   0  -3   9      813.37      855.61     26.54 o 
   1  -3   9      434.86      435.58     18.38 o 
   2  -3   9      613.21      569.70     14.42 o 
   3  -3   9      103.39       94.80      7.06 o 
   4  -3   9      529.65      626.35     16.82 o 
   5  -3   9        0.56       -0.41      5.76 o 
   6  -3   9      228.73      210.40     19.19 o 
  -7  -2   9      158.92      172.90     18.28 o 
  -6  -2   9       87.38       88.42     13.29 o 
  -5  -2   9      167.37      174.29     16.27 o 
  -4  -2   9      177.04      167.16     15.26 o 
  -3  -2   9     1018.59     1073.01     22.14 o 
  -2  -2   9        9.43        2.59      3.17 o 
  -1  -2   9       62.32       79.50      6.79 o 
   0  -2   9       99.66       86.38      9.02 o 
   1  -2   9      416.85      485.20     18.95 o 
   2  -2   9       32.68       25.79      5.93 o 
   3  -2   9      156.12      125.85      8.89 o 
   4  -2   9      436.94      473.77     14.25 o 
   5  -2   9        9.35        2.71      6.38 o 
   6  -2   9      120.26      139.71     16.17 o 
  -7  -1   9       42.30       56.17     12.86 o 
  -6  -1   9        0.41       -5.47      5.47 o 
  -5  -1   9       49.37       51.23     10.27 o 
  -4  -1   9       21.71       34.21      9.75 o 
  -3  -1   9      256.13      251.05     10.38 o 
  -2  -1   9      431.87      405.27     19.72 o 
  -1  -1   9       77.77       79.43      6.41 o 
   0  -1   9      211.94      215.89     10.22 o 
   1  -1   9       10.32       11.76      4.37 o 
   2  -1   9      104.34      110.95     10.03 o 
   3  -1   9      182.98      194.78     14.14 o 
   4  -1   9      328.66      293.29     11.27 o 
   5  -1   9       22.46       42.21     17.56 o 
   6  -1   9      131.71      155.41     16.17 o 
   7  -1   9       24.21       19.07     10.89 o 
  -7   0   9      167.37      202.05     19.34 o 
  -6   0   9        7.52       12.52      7.34 o 
  -5   0   9      123.76      108.09     13.10 o 
  -4   0   9     1478.70     1363.58     39.06 o 
  -3   0   9      307.27      307.65     16.51 o 
  -2   0   9       20.60       23.60      5.61 o 
  -1   0   9       30.28       24.55      4.29 o 
   0   0   9     2297.03     2268.90     31.68 o 
   1   0   9      209.09      241.95     13.29 o 
   2   0   9      343.68      398.99     17.13 o 
   3   0   9       88.30       67.35      8.28 o 
   4   0   9      313.26      280.34     10.87 o 
   5   0   9       12.98       10.04     10.16 o 
   6   0   9       19.17       28.74      9.00 o 
   7   0   9        7.54       12.98      9.98 o 
  -6   1   9      150.84      144.30     16.44 o 
  -5   1   9       24.09       12.98      7.63 o 
  -4   1   9      120.15       97.44     11.92 o 
  -3   1   9     2192.87     2175.79     30.66 o 
  -2   1   9     2299.66     2188.56     30.68 o 
  -1   1   9        0.70        0.77      2.48 o 
   0   1   9      920.01      882.80     18.36 o 
   1   1   9        6.58       10.17      3.99 o 
   2   1   9      649.15      666.57     22.07 o 
   3   1   9       35.15       24.55      5.76 o 
   4   1   9      748.69      773.62     30.03 o 
   5   1   9      171.88      188.07     11.91 o 
   6   1   9      228.69      260.87     11.93 o 
   7   1   9       79.38      100.49     15.33 o 
  -6   2   9       49.59       70.09     13.12 o 
  -5   2   9       90.17       87.07     12.86 o 
  -4   2   9      339.57      339.17     20.18 o 
  -3   2   9       26.83       34.12      7.65 o 
  -2   2   9       41.96       30.91      9.23 o 
  -1   2   9      105.20      112.64      6.92 o 
   0   2   9     1114.02     1031.89     19.58 o 
   1   2   9        1.94        6.19      2.89 o 
   2   2   9      453.69      454.05     18.62 o 
   3   2   9      128.56      136.86     10.77 o 
   4   2   9      303.95      310.62     16.03 o 
   5   2   9       60.02       65.21      6.33 o 
   6   2   9       58.33       56.17      6.78 o 
   7   2   9      158.96      182.66     17.20 o 
  -6   3   9        8.43        7.73      7.80 o 
  -5   3   9        1.18       -1.27      5.01 o 
  -4   3   9      400.17      392.99     21.95 o 
  -3   3   9        5.74        2.45      4.37 o 
  -2   3   9      139.35      135.97      7.71 o 
  -1   3   9       46.66       53.67      5.36 o 
   0   3   9      454.98      415.26     12.33 o 
   1   3   9       18.01       17.33      5.85 o 
   2   3   9       69.03       69.27      6.73 o 
   3   3   9       20.24       14.35      5.18 o 
   4   3   9      959.90     1014.16     29.78 o 
   5   3   9       43.91       53.51      9.06 o 
   6   3   9       39.15       48.46      6.32 o 
   7   3   9       94.75       83.59     12.84 o 
  -5   4   9       41.64       53.46     11.56 o 
  -4   4   9      499.74      510.03     25.63 o 
  -3   4   9       29.94       22.39      6.93 o 
  -2   4   9      500.94      516.92     14.34 o 
  -1   4   9       85.77       95.45     13.69 o 
   0   4   9      231.23      223.86     15.07 o 
   1   4   9       19.88       20.32      4.01 o 
   2   4   9       15.87       14.09      3.79 o 
   3   4   9      117.71      113.03     10.68 o 
   4   4   9       28.40       33.28      7.29 o 
   5   4   9      117.29       92.66     10.58 o 
   6   4   9        4.61        6.97      3.68 o 
   7   4   9      106.29      107.77      8.85 o 
  -5   5   9        0.19        3.55      5.64 o 
  -4   5   9      309.04      349.08     21.64 o 
  -3   5   9       61.63       46.43      9.57 o 
  -2   5   9      120.96      134.39     12.81 o 
  -1   5   9       26.75       31.30      4.76 o 
   0   5   9      714.79      705.85     16.60 o 
   1   5   9      128.77      133.90     10.51 o 
   2   5   9      124.41      129.61     11.47 o 
   3   5   9      277.57      268.39     16.05 o 
   4   5   9      176.35      171.82     12.91 o 
   5   5   9       13.55       15.26      5.93 o 
   6   5   9        4.99        6.50      4.77 o 
   7   5   9      264.71      288.08     17.19 o 
  -4   6   9      272.03      254.31     19.31 o 
  -3   6   9        0.22        6.12      5.42 o 
  -2   6   9      709.52      691.50     27.83 o 
  -1   6   9      722.09      650.32     16.71 o 
   0   6   9      857.31      909.78     19.62 o 
   1   6   9      245.86      237.33      9.99 o 
   2   6   9       40.18       44.63      8.30 o 
   3   6   9      392.60      393.85     19.34 o 
   4   6   9      108.62      116.58     11.95 o 
   5   6   9       15.58       24.59      6.84 o 
   6   6   9       29.99       24.76      7.34 o 
   7   6   9       41.24       46.45      9.48 o 
  -4   7   9      279.57      269.18     20.47 o 
  -3   7   9       13.23        4.97      5.71 o 
  -2   7   9        8.39       14.30      6.38 o 
  -1   7   9        5.52        1.66      3.91 o 
   0   7   9      776.33      713.14     17.73 o 
   1   7   9      316.28      292.70     16.36 o 
   2   7   9        9.48       11.04      5.35 o 
   3   7   9      173.61      164.38     13.94 o 
   4   7   9       74.08       69.77     10.27 o 
   5   7   9      256.57      273.60     17.64 o 
   6   7   9        0.63        5.93      4.92 o 
   7   7   9       34.37       50.79     10.10 o 
  -3   8   9       18.15       13.96      7.20 o 
  -2   8   9       63.17       72.39     11.92 o 
  -1   8   9      276.53      247.40     16.96 o 
   0   8   9      174.80      175.02      9.44 o 
   1   8   9       27.83       31.36      7.70 o 
   2   8   9       66.56       62.86      9.84 o 
   3   8   9      185.69      203.63     15.43 o 
   4   8   9        1.60        6.31      5.83 o 
   5   8   9      207.30      211.41     16.05 o 
   6   8   9        0.30        3.62      5.69 o 
  -2   9   9       22.28       29.22      9.14 o 
  -1   9   9       56.97       71.62     11.37 o 
   1   9   9      182.45      186.17     14.97 o 
   2   9   9      283.48      241.93     16.41 o 
   3   9   9       18.79       22.36      7.58 o 
   4   9   9        0.75        1.25      5.66 o 
   5   9   9       41.53       37.79      9.57 o 
   1  10   9      183.22      200.23     15.91 o 
   2  10   9      108.41      126.01     13.56 o 
   3  10   9      541.24      585.04     26.97 o 
   4  10   9      115.67       97.85     13.68 o 
  -2 -10  10       18.63       31.48      9.02 o 
  -1 -10  10        7.75       13.44      8.35 o 
  -4  -9  10       12.22        9.29      7.58 o 
  -3  -9  10      106.55       73.32     12.79 o 
  -2  -9  10        1.96        3.26      6.02 o 
  -1  -9  10      160.96      222.42     17.64 o 
   0  -9  10      102.40       82.73     12.84 o 
   1  -9  10       18.53       11.31      5.16 o 
  -5  -8  10       14.94       14.83      8.81 o 
  -4  -8  10        2.60       -5.49      5.49 o 
  -3  -8  10       49.71       32.27      9.74 o 
  -2  -8  10        4.13       -1.20      4.87 o 
  -1  -8  10      133.89      143.75     14.61 o 
   0  -8  10      111.94      106.20     12.88 o 
   1  -8  10       94.54      103.87     12.76 o 
   2  -8  10       20.91       18.24      8.37 o 
  -6  -7  10       15.25       13.65      8.95 o 
  -5  -7  10        6.86       -4.01      6.53 o 
  -4  -7  10       11.82       13.89      7.70 o 
  -3  -7  10       92.59       71.96     11.56 o 
  -2  -7  10        4.61       12.84      7.05 o 
  -1  -7  10       59.33       77.88     11.56 o 
   0  -7  10       23.77       29.56      7.49 o 
   1  -7  10       91.35       43.72      9.17 o 
   2  -7  10       12.22       13.13      5.09 o 
   3  -7  10        0.56        0.86      6.91 o 
  -6  -6  10       52.71       68.07     13.53 o 
  -5  -6  10       84.91       74.16     12.40 o 
  -4  -6  10      250.91      342.00     20.68 o 
  -3  -6  10        0.72        4.85      5.42 o 
  -2  -6  10      467.30      386.20     20.90 o 
  -1  -6  10        3.98       -1.54      3.70 o 
   0  -6  10       98.65      125.15     12.62 o 
   1  -6  10       34.08       52.74      9.31 o 
   2  -6  10      371.63      443.79     21.47 o 
   3  -6  10      430.47      427.76     19.31 o 
   4  -6  10       16.38        3.84      7.29 o 
  -6  -5  10        6.31        6.98      8.57 o 
  -5  -5  10      136.16      129.39     10.33 o 
  -4  -5  10      157.92      161.57     11.11 o 
  -3  -5  10       61.21       90.38     11.52 o 
  -2  -5  10      128.91       95.76     11.32 o 
  -1  -5  10        2.40        0.55      4.73 o 
   0  -5  10     1069.16     1062.94     32.39 o 
   1  -5  10       35.97       58.74      9.43 o 
   2  -5  10      231.83      165.63     13.00 o 
   3  -5  10      162.93      163.37     12.86 o 
   4  -5  10      499.70      456.05     24.21 o 
   5  -5  10       87.50       88.68     14.08 o 
  -6  -4  10       23.01       23.71      9.96 o 
  -5  -4  10      172.50      178.65     11.12 o 
  -4  -4  10        2.49        1.88      4.07 o 
  -3  -4  10        2.95        2.79      3.59 o 
  -2  -4  10       39.26       23.97      7.10 o 
  -1  -4  10       23.72       19.84      6.57 o 
   0  -4  10      374.88      340.78     17.76 o 
   1  -4  10       26.37       51.20      8.42 o 
   2  -4  10      360.30      403.88     19.12 o 
   3  -4  10      305.49      313.64     17.13 o 
   4  -4  10        1.89       -1.32      3.52 o 
   5  -4  10        2.77        6.02      7.49 o 
  -6  -3  10      255.53      237.08     19.63 o 
  -5  -3  10       19.43        5.47      6.86 o 
  -4  -3  10      312.58      276.62     12.47 o 
  -3  -3  10      285.16      262.55     12.20 o 
  -2  -3  10       68.10       56.29      6.75 o 
  -1  -3  10      284.04      245.36     15.24 o 
   0  -3  10      131.90      109.82     10.99 o 
   1  -3  10      255.79      306.83     16.36 o 
   2  -3  10       34.98       17.64      5.83 o 
   3  -3  10      241.61      277.82     15.86 o 
   4  -3  10       73.92      101.95     11.01 o 
   5  -3  10       52.17       31.53      9.60 o 
   6  -3  10        0.44        2.76      8.33 o 
  -6  -2  10       31.26       47.17     11.64 o 
  -5  -2  10       25.27       20.20      8.42 o 
  -4  -2  10      582.37      573.57     17.01 o 
  -3  -2  10       61.02       67.91      7.15 o 
  -2  -2  10      205.33      201.20     10.19 o 
  -1  -2  10      432.73      410.52     13.79 o 
   0  -2  10        9.18        7.51      4.94 o 
   1  -2  10      199.75      156.56     11.80 o 
   2  -2  10       24.06       48.20      7.94 o 
   3  -2  10       73.57       85.44      9.91 o 
   4  -2  10       96.44      106.03     10.87 o 
   5  -2  10      157.92      160.22     10.06 o 
   6  -2  10        8.33       15.14      8.59 o 
  -6  -1  10      156.12      131.92     16.15 o 
  -5  -1  10       68.93       65.72     11.88 o 
  -4  -1  10      187.31      214.81     17.04 o 
  -3  -1  10     1027.08      939.79     25.99 o 
  -2  -1  10       74.45       53.70     11.15 o 
  -1  -1  10      232.58      263.90     13.28 o 
   0  -1  10      145.08      172.71      9.06 o 
   1  -1  10       26.59        6.24      3.96 o 
   2  -1  10      279.40      279.93     15.16 o 
   3  -1  10      611.71      663.90     23.80 o 
   4  -1  10       19.21       12.60      5.54 o 
   5  -1  10        6.52       11.68      5.64 o 
   6  -1  10       10.18        8.95      7.77 o 
  -6   0  10      135.23      157.42     17.28 o 
  -5   0  10       18.19       13.53      7.58 o 
  -4   0  10      536.18      544.68     25.51 o 
  -3   0  10      170.22      159.85      9.74 o 
  -2   0  10      205.53      212.08      9.90 o 
  -1   0  10     1282.71     1281.42     23.94 o 
   0   0  10      339.21      352.66     12.37 o 
   1   0  10      185.38      185.45     12.36 o 
   2   0  10        2.63        0.43      3.58 o 
   3   0  10      107.95      103.53     10.37 o 
   4   0  10       91.91       59.67      8.71 o 
   5   0  10      291.05      311.72     17.32 o 
   7   0  10       49.16       63.82     13.96 o 
  -6   1  10      282.90      306.21     22.19 o 
  -5   1  10       20.92       21.33      8.42 o 
  -4   1  10      545.02      541.73     25.46 o 
  -3   1  10       18.06       22.32      4.38 o 
  -2   1  10       13.86       28.24      4.71 o 
  -1   1  10      106.51       96.27      7.13 o 
   0   1  10      354.33      346.44     16.93 o 
   1   1  10      366.27      442.46     13.53 o 
   2   1  10       29.17       29.70      6.62 o 
   3   1  10      535.22      448.34     19.58 o 
   4   1  10      204.70      230.07     14.64 o 
   5   1  10        3.42        0.60      4.41 o 
   6   1  10        0.40       -2.64      4.03 o 
  -6   2  10       10.40       18.93      9.05 o 
  -5   2  10      246.88      245.31     19.63 o 
  -4   2  10       77.07       66.89     11.18 o 
  -3   2  10        5.97       10.44      5.30 o 
  -2   2  10       42.17       30.17      4.78 o 
  -1   2  10       54.08       59.08      5.96 o 
   0   2  10       33.46       23.28      4.50 o 
   1   2  10      245.38      268.83     10.65 o 
   2   2  10       43.39       34.21      7.01 o 
   3   2  10      123.31       97.44     10.49 o 
   4   2  10       10.07        9.36      5.01 o 
   5   2  10       35.57       36.06      7.63 o 
   6   2  10       96.54      108.86     11.85 o 
  -5   3  10      187.78      212.85     19.29 o 
  -4   3  10       81.45       83.95     12.60 o 
  -3   3  10      562.75      502.38     23.90 o 
  -2   3  10      148.30      146.09     13.76 o 
  -1   3  10      795.40      823.88     18.69 o 
   0   3  10       14.95       18.20      4.24 o 
   1   3  10      311.77      299.64     11.37 o 
   2   3  10      209.75      205.50     15.38 o 
   3   3  10      330.96      338.74     17.42 o 
   4   3  10      113.58       94.87     10.63 o 
   5   3  10        6.94       12.12      5.78 o 
   6   3  10       99.84       98.64     11.54 o 
  -5   4  10      148.88      190.82     18.93 o 
  -4   4  10      103.26      100.22     13.92 o 
  -3   4  10      397.69      413.36     22.36 o 
  -2   4  10      136.22      131.41     13.22 o 
  -1   4  10      234.01      226.73     10.03 o 
   0   4  10        0.32        2.43      3.06 o 
   1   4  10      125.64      129.59     11.89 o 
   2   4  10       58.61       57.54      6.07 o 
   3   4  10      224.68      274.13     15.93 o 
   4   4  10      141.55      140.39     12.84 o 
   5   4  10       86.32       84.15     10.89 o 
   6   4  10      195.60      202.00     15.19 o 
   7   4  10       42.82       38.22      8.71 o 
  -4   5  10      123.77      130.41     15.69 o 
  -3   5  10      735.19      705.32     29.85 o 
  -2   5  10       72.86       54.61      9.69 o 
  -1   5  10      581.07      564.00     36.54 o 
   0   5  10       84.27       68.85      6.44 o 
   1   5  10      448.69      479.14     14.47 o 
   2   5  10      206.45      218.49     14.56 o 
   3   5  10      361.00      417.92     20.54 o 
   4   5  10       77.74      102.12     11.71 o 
   5   5  10        0.64        3.26      4.85 o 
   6   5  10       33.76       33.18      8.45 o 
   7   5  10      115.54      104.42     12.79 o 
  -4   6  10        0.02       -0.34      5.40 o 
  -3   6  10      336.73      369.19     22.75 o 
  -2   6  10       11.13       16.00      6.62 o 
  -1   6  10      488.90      493.41     15.21 o 
   0   6  10      181.92      182.73      9.51 o 
   1   6  10      119.40      124.10      8.11 o 
   2   6  10      107.86      121.94     12.21 o 
   3   6  10      116.40      109.79     12.21 o 
   4   6  10      129.30      155.24     13.96 o 
   5   6  10       23.57       22.79      7.41 o 
   6   6  10       49.98       41.65      9.07 o 
  -3   7  10       14.20       12.09      7.27 o 
  -2   7  10       21.38       14.56      7.27 o 
  -1   7  10      202.96      205.94     15.64 o 
   0   7  10       71.86       77.39      7.23 o 
   1   7  10      158.18      134.82     12.60 o 
   2   7  10      496.37      496.98     22.58 o 
   3   7  10      181.75      160.04     14.42 o 
   4   7  10      357.65      390.64     21.02 o 
   5   7  10        7.86        0.72      4.56 o 
   6   7  10      107.33      115.48     13.77 o 
  -2   8  10      147.21      179.26     17.06 o 
  -1   8  10       62.10       50.67     10.29 o 
   0   8  10      298.09      328.62     18.40 o 
   1   8  10       20.59       28.34      8.33 o 
   2   8  10      198.42      208.62     15.50 o 
   3   8  10        0.73        4.77      5.59 o 
   4   8  10      208.05      220.38     16.82 o 
   5   8  10        1.76        1.18      4.97 o 
  -1   9  10       92.41      100.17     13.46 o 
   1   9  10       31.80       27.78      8.35 o 
   2   9  10      237.99      248.93     17.20 o 
   3   9  10       59.10       34.09      9.29 o 
   4   9  10      148.09      168.75     15.96 o 
   5   9  10       63.48       69.08     11.73 o 
   1  10  10       10.09       12.26      7.51 o 
   2  10  10      252.87      290.71     19.51 o 
   3  10  10        9.93       10.61      7.87 o 
  -3  -9  11       21.75       15.62      8.49 o 
  -2  -9  11      262.06      265.68     19.96 o 
  -1  -9  11       31.74       29.63      9.24 o 
   0  -9  11      121.61      115.67     14.44 o 
  -4  -8  11      207.42      225.44     19.87 o 
  -3  -8  11      144.57      186.74     18.14 o 
  -2  -8  11        8.49       10.56      7.29 o 
  -1  -8  11       77.36       61.23     11.68 o 
   0  -8  11       75.70       52.91     10.61 o 
   1  -8  11       13.45       23.32      8.04 o 
   2  -8  11        0.30        0.77      6.50 o 
  -5  -7  11       36.11       25.12     10.41 o 
  -4  -7  11      232.81      238.23     19.67 o 
  -3  -7  11       79.44       93.46     13.65 o 
  -2  -7  11        3.57       22.75      8.61 o 
  -1  -7  11       22.93       25.82      7.61 o 
   0  -7  11      227.61      226.19     16.70 o 
   1  -7  11      432.66      425.96     22.67 o 
   2  -7  11        2.47       -4.61      4.61 o 
   3  -7  11      222.91      251.21     17.76 o 
  -5  -6  11       79.48       74.69     12.86 o 
  -4  -6  11      465.61      512.22     25.84 o 
  -3  -6  11      208.83      184.01     16.24 o 
  -2  -6  11      185.66      120.35     13.29 o 
  -1  -6  11      294.24      339.22     19.87 o 
   0  -6  11      141.56      160.01     14.78 o 
   1  -6  11       34.70       22.19      7.39 o 
   2  -6  11        6.11        3.26      5.47 o 
   3  -6  11       95.12      118.10     13.20 o 
  -6  -5  11       83.53      110.73     16.77 o 
  -5  -5  11       54.59       67.88      8.88 o 
  -4  -5  11      190.87      259.54     17.68 o 
  -3  -5  11        4.28        9.74      6.02 o 
  -2  -5  11      190.83      161.26     14.80 o 
  -1  -5  11      255.44      297.71     18.31 o 
   0  -5  11        7.20       19.05      6.67 o 
   1  -5  11       36.39       37.67      8.71 o 
   2  -5  11       73.05       59.65     10.01 o 
   3  -5  11       28.22       36.28      8.61 o 
  -6  -4  11       34.37       47.15     12.72 o 
  -5  -4  11       14.52       33.85     11.09 o 
  -4  -4  11      280.01      298.17     17.78 o 
  -3  -4  11      978.57      943.41     23.94 o 
  -2  -4  11       21.89       15.69      7.08 o 
  -1  -4  11      118.73      131.34     13.32 o 
   0  -4  11        3.70        2.18      4.39 o 
   1  -4  11      548.61      600.22     24.40 o 
   2  -4  11      123.74      112.19     11.85 o 
   3  -4  11      175.39      197.83     14.44 o 
   4  -4  11        8.86       25.60      7.56 o 
  -6  -3  11       39.60       37.55     11.66 o 
  -5  -3  11      188.90      207.66     19.24 o 
  -4  -3  11      207.95      201.95     11.78 o 
  -3  -3  11      253.17      333.78     14.13 o 
  -2  -3  11      124.98      170.73     10.70 o 
  -1  -3  11      247.86      205.96     15.00 o 
   0  -3  11       34.23       29.70      7.34 o 
   1  -3  11      150.03      206.70     14.32 o 
   2  -3  11       86.43       75.68     10.37 o 
   3  -3  11      199.54      250.83     16.05 o 
   4  -3  11       11.83       11.88      6.14 o 
  -6  -2  11       64.74       60.46     13.36 o 
  -5  -2  11      266.03      265.13     20.97 o 
  -4  -2  11        0.10       -1.56      3.79 o 
  -3  -2  11      820.94      872.12     26.46 o 
  -2  -2  11       83.50      107.81      8.65 o 
  -1  -2  11      308.60      331.96     19.60 o 
   0  -2  11       81.38       69.56      9.65 o 
   1  -2  11       29.99       21.74      6.07 o 
   2  -2  11      104.73      144.68     12.64 o 
   3  -2  11      120.19      133.64     12.21 o 
   4  -2  11      384.14      336.75     18.04 o 
   5  -2  11        1.44        0.26      5.23 o 
  -6  -1  11        1.36        7.46      7.94 o 
  -5  -1  11      311.11      339.08     23.08 o 
  -4  -1  11        4.91       15.12      7.85 o 
  -3  -1  11      337.40      315.27     12.93 o 
  -2  -1  11      472.23      496.55     15.93 o 
  -1  -1  11     1801.95     1915.09     62.52 o 
   0  -1  11        9.44       20.27      6.41 o 
   1  -1  11      154.57      115.12     11.30 o 
   2  -1  11       40.03       13.75      5.23 o 
   3  -1  11       46.66       84.82     10.22 o 
   4  -1  11      121.82      136.28     12.57 o 
   5  -1  11        7.36        8.28      5.52 o 
  -6   0  11       31.12       17.54      9.91 o 
  -5   0  11      127.59      156.05     17.11 o 
  -4   0  11      133.77      140.05     15.55 o 
  -3   0  11      550.49      467.50     15.06 o 
  -2   0  11        0.58        0.64      3.13 o 
  -1   0  11      601.91      658.65     17.84 o 
   0   0  11      828.76      743.48     18.72 o 
   1   0  11     1106.36     1037.05     30.76 o 
   2   0  11       19.69       22.94      6.45 o 
   3   0  11       58.98       62.86      9.17 o 
   4   0  11        5.65       13.92      6.05 o 
   5   0  11        5.01       11.83      5.69 o 
  -5   1  11      158.25      160.61     17.23 o 
  -4   1  11       11.92        5.54      6.48 o 
  -3   1  11      412.88      394.93     13.79 o 
  -2   1  11      440.94      460.87     14.74 o 
  -1   1  11      214.51      218.64     10.49 o 
   0   1  11       11.44        5.14      3.35 o 
   1   1  11       61.98       69.41     10.49 o 
   2   1  11      612.88      509.22     21.23 o 
   3   1  11       49.86       54.85      8.95 o 
   4   1  11        8.83       26.97      6.93 o 
   5   1  11       21.38       16.20      6.57 o 
   6   1  11        3.40        3.10      5.47 o 
  -5   2  11      155.10      145.88     16.96 o 
  -4   2  11      211.91      223.79     17.52 o 
  -3   2  11      413.27      373.08     21.57 o 
  -2   2  11        4.25        6.86      3.72 o 
  -1   2  11     1322.61     1181.49     38.44 o 
   0   2  11     2010.66     2060.81     32.17 o 
   1   2  11      119.36      103.84     20.62 o 
   2   2  11      119.81      110.59     11.44 o 
   3   2  11       51.89       33.66      7.65 o 
   4   2  11      452.93      481.14     22.29 o 
   5   2  11       22.16       13.41      6.17 o 
   6   2  11       18.57       29.42      8.49 o 
  -5   3  11      250.72      246.61     21.33 o 
  -4   3  11      280.70      300.28     20.73 o 
  -3   3  11      283.65      294.38     19.36 o 
  -2   3  11      568.55      506.68     15.51 o 
  -1   3  11      120.31       98.82     17.91 o 
   0   3  11        4.52        3.96      3.37 o 
   1   3  11      252.44      286.11     11.82 o 
   2   3  11      618.54      675.41     17.62 o 
   3   3  11        5.64        5.73      4.87 o 
   4   3  11      348.87      313.31     18.48 o 
   5   3  11       56.14       64.69     10.29 o 
   6   3  11        9.93        7.58      5.95 o 
  -4   4  11       38.99       28.65      9.05 o 
  -3   4  11       54.07       52.21     10.41 o 
  -2   4  11      189.07      191.56     15.50 o 
  -1   4  11       86.45       92.74      7.63 o 
   0   4  11      671.92      627.10     22.46 o 
   1   4  11       59.02       39.81      5.78 o 
   2   4  11      107.70      133.14     12.72 o 
   3   4  11        6.12       -0.77      3.77 o 
   4   4  11      233.54      240.97     16.53 o 
   5   4  11        1.11        1.63      5.49 o 
   6   4  11      173.27      196.92     15.67 o 
  -4   5  11      422.73      428.91     26.13 o 
  -3   5  11       85.09       94.89     13.63 o 
  -2   5  11      285.68      279.67     18.81 o 
  -1   5  11        0.29       -0.11      3.16 o 
   0   5  11      927.44      861.26     20.43 o 
   1   5  11      112.17      111.27     11.37 o 
   2   5  11       68.12       64.64     10.20 o 
   3   5  11        0.50        3.07      5.52 o 
   4   5  11       88.45      127.38     13.70 o 
   5   5  11       42.51       44.27      9.02 o 
   6   5  11        1.61        3.55      5.57 o 
  -3   6  11        9.71       -4.46      5.06 o 
  -2   6  11      346.70      353.47     21.59 o 
  -1   6  11        2.22        6.77      5.47 o 
   0   6  11      158.76      151.23      9.40 o 
   1   6  11       13.92       15.72      6.67 o 
   2   6  11      230.67      250.09     16.89 o 
   3   6  11      130.20      143.79     14.32 o 
   4   6  11      117.03      107.35     13.17 o 
   5   6  11       61.68       65.26     11.25 o 
   6   6  11        6.75        3.72      5.06 o 
  -2   7  11      173.35      171.10     16.58 o 
  -1   7  11       28.72       40.45      9.41 o 
   0   7  11      735.37      738.57     19.66 o 
   1   7  11      500.90      481.22     22.72 o 
   2   7  11       29.56       41.94      9.29 o 
   3   7  11      184.72      172.42     15.62 o 
   4   7  11      106.99      101.76     13.44 o 
   5   7  11      135.56      110.30     13.65 o 
  -1   8  11       29.44       23.68      8.45 o 
   0   8  11      161.09      187.56     15.40 o 
   1   8  11        4.97        5.40      6.19 o 
   2   8  11      188.80      199.84     16.58 o 
   3   8  11      438.90      438.24     23.39 o 
   4   8  11       28.53       22.17      8.28 o 
   5   8  11      125.72      139.43     15.36 o 
   1   9  11      143.16      136.72     14.23 o 
   2   9  11       11.80       11.09      6.89 o 
   3   9  11      129.92      152.53     15.74 o 
  -3  -8  12      117.41      150.85     17.30 o 
  -2  -8  12       34.29       26.87      9.02 o 
  -1  -8  12      137.62      122.90     15.33 o 
   0  -8  12       79.88       84.99     13.48 o 
  -4  -7  12        9.85        5.59      8.21 o 
  -3  -7  12      224.17      266.78     19.82 o 
  -2  -7  12       28.54        6.29      6.65 o 
  -1  -7  12       99.89       92.76     13.10 o 
   0  -7  12      199.56      233.12     18.00 o 
   1  -7  12      134.72      153.20     15.84 o 
   2  -7  12       85.54      103.24     13.20 o 
  -4  -6  12       57.09       63.30     12.55 o 
  -3  -6  12      213.19      273.65     19.94 o 
  -2  -6  12       39.90       55.79     11.11 o 
  -1  -6  12       74.95       66.89     11.78 o 
   0  -6  12       53.09       65.84     11.28 o 
   1  -6  12        3.59       -1.13      4.75 o 
   2  -6  12       38.66       71.33     11.37 o 
   3  -6  12        0.93       -2.50      5.01 o 
  -5  -5  12      135.07      172.53     12.63 o 
  -4  -5  12      169.36      155.17     16.12 o 
  -3  -5  12      172.10      155.72     15.84 o 
  -2  -5  12      433.37      481.50     24.47 o 
  -1  -5  12        4.84       31.34      8.83 o 
   0  -5  12      456.50      449.59     23.18 o 
   1  -5  12       13.60        7.70      5.33 o 
   2  -5  12       97.24      115.34     13.15 o 
   3  -5  12        0.18       -0.36      5.40 o 
  -5  -4  12       63.92       71.76     14.20 o 
  -4  -4  12      148.73      144.74     11.35 o 
  -3  -4  12       99.56       98.16     26.33 o 
  -2  -4  12      479.03      528.60     25.46 o 
  -1  -4  12      265.26      244.49     17.37 o 
   0  -4  12     1165.74     1120.62     35.25 o 
   1  -4  12       20.34        9.45      5.54 o 
   2  -4  12      430.92      402.44     21.19 o 
   3  -4  12       11.64       17.56      7.03 o 
   4  -4  12       38.85       79.08     11.54 o 
  -5  -3  12      218.71      223.04     21.28 o 
  -4  -3  12       70.91       88.76      9.13 o 
  -3  -3  12      312.06      328.11     14.63 o 
  -2  -3  12      218.95      201.21     11.75 o 
  -1  -3  12       26.19       15.02      6.74 o 
   0  -3  12      741.87      779.96     28.89 o 
   1  -3  12       53.94       79.63     10.99 o 
   2  -3  12      243.61      234.92     16.27 o 
   3  -3  12       43.54       27.30      7.46 o 
   4  -3  12      583.15      654.04     26.97 o 
  -5  -2  12        6.53       -2.28      7.63 o 
  -4  -2  12      288.39      321.61     14.29 o 
  -3  -2  12       37.85       43.13      6.90 o 
  -2  -2  12      344.76      284.97     23.19 o 
  -1  -2  12        0.54       -3.09      3.09 o 
   0  -2  12      558.06      667.53     26.66 o 
   1  -2  12       25.64        8.81      5.64 o 
   2  -2  12      223.44      239.89     16.03 o 
   3  -2  12       72.65       62.24     10.22 o 
   4  -2  12      169.42      142.47     13.51 o 
   5  -2  12       85.21      114.31     13.15 o 
  -5  -1  12       18.25       17.13      9.26 o 
  -4  -1  12      456.20      469.00     26.63 o 
  -3  -1  12       36.69       39.38      6.41 o 
  -2  -1  12      451.79      464.52     16.22 o 
  -1  -1  12        0.09       -0.18      3.27 o 
   0  -1  12     1517.73     1505.65     39.42 o 
   1  -1  12       76.13       52.88      9.07 o 
   2  -1  12      248.30      294.76     17.44 o 
   3  -1  12       15.70        7.13      5.69 o 
   4  -1  12      167.58      149.48     13.60 o 
   5  -1  12       26.15       29.37      8.54 o 
  -5   0  12        5.45       16.41      9.05 o 
  -4   0  12      569.72      486.78     26.63 o 
  -3   0  12       75.02       75.67      7.64 o 
  -2   0  12       51.18       55.82     11.84 o 
  -1   0  12      229.50      176.47     23.23 o 
   0   0  12      424.67      384.60     14.30 o 
   1   0  12      396.56      447.94     21.45 o 
   3   0  12        1.30        9.84      5.45 o 
   4   0  12       80.06       71.69     10.56 o 
   5   0  12       50.82       51.75      9.79 o 
  -5   1  12        9.29        7.37      7.87 o 
  -4   1  12      206.08      163.23     17.52 o 
  -3   1  12        1.19        0.62      5.11 o 
  -2   1  12      502.35      517.12     18.64 o 
  -1   1  12       89.48       69.06      7.12 o 
   0   1  12      511.80      472.27     15.59 o 
   1   1  12     1424.29     1406.67     27.25 o 
   2   1  12       57.47       53.10      8.88 o 
   3   1  12      674.90      707.24     27.33 o 
   4   1  12      426.91      484.89     23.15 o 
   5   1  12        1.00       -1.94      5.01 o 
   6   1  12       33.95       16.00      7.25 o 
  -4   2  12      452.72      405.73     24.71 o 
  -3   2  12        0.33        2.38      5.45 o 
  -2   2  12      982.37      897.56     21.46 o 
  -1   2  12      206.09      206.87     13.11 o 
   0   2  12      601.71      581.74     17.23 o 
   1   2  12       57.45       48.45     14.00 o 
   2   2  12      137.02      113.85     12.33 o 
   3   2  12     1260.45     1386.28     39.45 o 
   4   2  12       60.09       65.55     10.92 o 
   5   2  12      304.01      319.62     19.70 o 
   6   2  12        2.69        8.42      6.62 o 
  -4   3  12      112.50      113.73     15.31 o 
  -3   3  12      159.92      138.13     15.60 o 
  -2   3  12       39.75       32.66      5.83 o 
  -1   3  12        8.64        8.96      4.24 o 
   0   3  12      617.25      559.87     17.00 o 
   1   3  12       68.72       65.76      7.17 o 
   2   3  12       29.36       30.34     13.10 o 
   3   3  12      152.66      169.08     14.85 o 
   4   3  12       56.45       33.45      8.42 o 
   5   3  12      240.10      278.13     18.57 o 
   6   3  12        7.99       12.26      6.84 o 
  -4   4  12       59.74       32.99     10.20 o 
  -3   4  12      184.43      189.86     17.68 o 
  -2   4  12        0.80        0.58      4.85 o 
  -1   4  12      607.48      564.55     17.30 o 
   0   4  12      349.29      347.32     13.54 o 
   1   4  12      532.23      564.46     17.20 o 
   2   4  12        5.02        3.84      5.54 o 
   3   4  12      220.45      228.95     16.41 o 
   4   4  12        0.13        1.75      5.33 o 
   5   4  12      123.06      125.82     14.11 o 
   6   4  12       18.14        7.97      6.45 o 
  -3   5  12      177.51      162.29     17.23 o 
  -2   5  12        3.83        1.97      5.61 o 
  -1   5  12      235.62      250.42     11.99 o 
   0   5  12        2.14       -1.68      3.62 o 
   1   5  12      262.76      260.50     12.09 o 
   2   5  12       54.63       41.46      9.17 o 
   3   5  12      408.02      382.89     21.45 o 
   4   5  12        2.35        3.62      5.23 o 
   5   5  12       31.62       35.77      9.19 o 
  -2   6  12       11.83        8.42      6.62 o 
  -1   6  12      460.52      396.73     22.03 o 
   0   6  12        4.31        1.07      3.82 o 
   1   6  12      369.15      389.39     21.33 o 
   2   6  12      126.69      129.69     14.01 o 
   3   6  12      455.62      435.03     23.25 o 
   4   6  12       20.53       11.52      6.33 o 
   5   6  12       82.30       77.60     12.52 o 
  -1   7  12      266.34      233.29     17.59 o 
   0   7  12        0.03        5.06      6.33 o 
   1   7  12      395.82      393.66     21.67 o 
   2   7  12       72.04       71.64     11.90 o 
   3   7  12      199.17      222.97     17.64 o 
   4   7  12       45.05       37.77     10.41 o 
   1   8  12      199.49      203.99     17.06 o 
   2   8  12       19.95       26.92      9.26 o 
   3   8  12      260.23      308.97     21.09 o 
  -2  -7  13       91.21       79.73     13.84 o 
  -1  -7  13       56.71       92.33     14.01 o 
   0  -7  13       34.65       47.46     11.11 o 
  -3  -6  13       36.95       46.09     11.16 o 
  -2  -6  13       82.46       76.83     13.29 o 
  -1  -6  13       15.03       15.91      8.42 o 
   0  -6  13       26.48       22.94      8.45 o 
   1  -6  13       25.46       21.88      7.87 o 
   2  -6  13        8.20       21.88      8.18 o 
  -4  -5  13      336.63      371.90     23.51 o 
  -3  -5  13      137.10      180.70     17.95 o 
  -2  -5  13      103.29      119.58     15.16 o 
  -1  -5  13      308.95      264.36     19.31 o 
   0  -5  13      230.90      192.88     16.46 o 
   1  -5  13      234.15      263.23     18.43 o 
   2  -5  13        0.72        0.53      5.76 o 
   3  -5  13       90.70       67.23     11.66 o 
  -4  -4  13      371.43      344.95     16.12 o 
  -3  -4  13       30.48       37.91     10.41 o 
  -2  -4  13       49.92       92.98     13.12 o 
  -1  -4  13       33.94       30.50      8.97 o 
   0  -4  13      323.35      280.49     18.55 o 
   1  -4  13      274.90      320.41     19.77 o 
   2  -4  13        8.74        9.84      6.36 o 
   3  -4  13      118.80      139.95     14.54 o 
  -4  -3  13       64.47       59.40     13.24 o 
  -3  -3  13       14.05       12.73      5.42 o 
  -2  -3  13       69.33       81.05     11.95 o 
  -1  -3  13      332.84      338.12     20.42 o 
   0  -3  13        2.34       -5.06      5.06 o 
   1  -3  13      161.48      137.87     14.28 o 
   2  -3  13        2.23        4.01      5.42 o 
   3  -3  13      392.64      449.23     23.06 o 
   4  -3  13       67.14       54.13     10.46 o 
  -4  -2  13       63.45      108.26     16.05 o 
  -3  -2  13      187.89      182.34     11.99 o 
  -2  -2  13       47.29       38.01      6.73 o 
  -1  -2  13       46.97       86.04     12.12 o 
   0  -2  13       39.18       40.38      9.38 o 
   1  -2  13      414.96      371.80     20.47 o 
   2  -2  13       33.84       34.02      8.64 o 
   3  -2  13      241.37      243.85     17.54 o 
   4  -2  13       23.55        0.24      5.13 o 
  -4  -1  13       53.81       76.52     14.23 o 
  -3  -1  13      400.59      355.56     15.08 o 
  -2  -1  13        0.20        1.03      4.00 o 
  -1  -1  13      367.78      389.97     15.38 o 
   0  -1  13       44.88       54.85      9.84 o 
   1  -1  13       95.04       81.72     11.28 o 
   2  -1  13       25.92       11.40      5.97 o 
   3  -1  13      237.37      228.80     16.63 o 
   4  -1  13       65.68       80.45     11.78 o 
   5  -1  13       33.45       68.62     11.90 o 
  -4   0  13        0.81        6.79      7.61 o 
  -3   0  13      316.49      303.82     14.43 o 
  -2   0  13       76.95       75.94      8.01 o 
  -1   0  13      358.06      338.49     14.22 o 
   0   0  13      204.42      201.80     11.69 o 
   1   0  13      330.34      384.59     20.78 o 
   2   0  13       78.08       73.11     10.97 o 
   3   0  13      224.87      165.39     14.56 o 
   4   0  13       45.31       86.33     12.28 o 
   5   0  13       29.98       33.02      9.45 o 
  -4   1  13      101.20       87.22     14.73 o 
  -3   1  13      221.02      246.53     19.63 o 
  -2   1  13       13.68        6.35      4.17 o 
  -1   1  13      568.30      494.36     21.40 o 
   0   1  13        1.89       -2.89      3.19 o 
   1   1  13      468.66      510.10     23.42 o 
   2   1  13      755.15      721.78     28.12 o 
   3   1  13      491.82      509.48     24.45 o 
   4   1  13      186.44      222.37     16.80 o 
   5   1  13      127.04       96.69     13.22 o 
  -4   2  13       32.95       21.02      8.90 o 
  -3   2  13      113.27      119.27     15.64 o 
  -2   2  13        1.02       -0.17      3.70 o 
  -1   2  13      118.06      115.72      9.12 o 
   0   2  13       87.37       79.72      8.09 o 
   1   2  13        1.68        1.64      3.49 o 
   2   2  13       31.20       15.64      7.05 o 
   3   2  13       64.91       81.63     12.00 o 
   4   2  13      759.37      721.70     29.94 o 
   5   2  13       33.88       21.38      8.59 o 
  -3   3  13        3.97        3.19      6.19 o 
  -2   3  13       19.04       12.40      7.97 o 
  -1   3  13      153.18      151.87     10.42 o 
   0   3  13       42.37       30.63     13.65 o 
   1   3  13      447.83      368.62     14.61 o 
   2   3  13      591.63      618.58     27.30 o 
   3   3  13       26.91       19.94      7.68 o 
   4   3  13       31.50       40.93      9.89 o 
   5   3  13       11.61        2.23      6.31 o 
  -3   4  13      247.70      284.59     21.67 o 
  -2   4  13      223.75      216.37     17.92 o 
  -1   4  13       32.52       29.33      8.31 o 
   0   4  13      480.86      424.55     16.86 o 
   1   4  13       16.50        7.21      4.42 o 
   2   4  13       23.57       19.58      8.04 o 
   3   4  13      292.21      302.94     20.01 o 
   4   4  13      386.05      457.41     24.33 o 
   5   4  13       45.65       36.01      9.57 o 
  -2   5  13       10.34        6.31      6.77 o 
  -1   5  13       28.37       34.33      6.34 o 
   0   5  13       89.65      102.06     14.66 o 
   1   5  13        8.44       18.07      7.70 o 
   2   5  13      450.14      379.75     21.64 o 
   3   5  13       41.48       33.66      9.84 o 
   4   5  13      139.67      196.24     17.59 o 
  -1   6  13       22.75       19.48      8.54 o 
   0   6  13      119.75      141.23     10.59 o 
   1   6  13       10.30        8.52      6.57 o 
   2   6  13      220.50      200.71     17.54 o 
   3   6  13       40.71       38.58     10.17 o 
   4   6  13      241.58      258.20     19.22 o 
   0   7  13      150.16      172.13     15.96 o 
   1   7  13        1.08        8.35      7.27 o 
   2   7  13       10.24        6.29      6.72 o 
   3   7  13        2.87       -1.92      6.05 o 
  -1  -6  14      194.91      243.15     20.59 o 
  -2  -5  14        3.58       10.92      7.75 o 
  -1  -5  14      284.92      283.08     20.95 o 
   0  -5  14       20.50       17.42      7.37 o 
   1  -5  14      108.39       97.97     13.80 o 
  -3  -4  14      244.74      279.02     20.95 o 
  -2  -4  14       21.57        3.02      7.44 o 
  -1  -4  14       53.15       32.06      9.55 o 
   0  -4  14      122.58      131.12     15.33 o 
   1  -4  14       21.00       47.99     10.20 o 
   2  -4  14       15.39        8.25      6.53 o 
  -3  -3  14       35.56       39.66      7.75 o 
  -2  -3  14      136.67      105.86     13.75 o 
  -1  -3  14       22.06        9.53      7.32 o 
   0  -3  14       73.55       88.63     13.12 o 
   1  -3  14       84.32       88.99     12.60 o 
   2  -3  14      283.23      338.53     20.83 o 
   3  -3  14       10.77        2.57      6.72 o 
  -3  -2  14       61.87       69.81      9.11 o 
  -2  -2  14       75.88       78.32     10.25 o 
  -1  -2  14      156.09      178.13     16.36 o 
   0  -2  14      143.70      122.99     14.01 o 
   1  -2  14       10.50        4.92      5.42 o 
   2  -2  14       56.63       81.63     12.28 o 
   3  -2  14       40.68       52.88     10.73 o 
  -3  -1  14        1.27        0.94      4.61 o 
  -2  -1  14       27.48       40.37      7.13 o 
  -1  -1  14        9.66       18.59      5.48 o 
   0  -1  14      205.66      191.32     16.29 o 
   1  -1  14        5.55       -4.85      5.30 o 
   2  -1  14        6.93        2.66      5.69 o 
   3  -1  14       25.79       25.22      7.89 o 
   4  -1  14      100.37      107.42     13.77 o 
  -3   0  14       59.19       64.66     13.24 o 
  -2   0  14      144.96      172.37     13.35 o 
  -1   0  14        0.98       -0.32      3.99 o 
   0   0  14      430.68      459.57     23.20 o 
   1   0  14       10.51        9.89      6.45 o 
   2   0  14      230.06      213.66     16.36 o 
   3   0  14        2.63       -0.50      5.81 o 
   4   0  14       69.82       88.44     13.03 o 
  -3   1  14       33.74       30.83     10.49 o 
  -2   1  14       72.82       56.14      7.52 o 
  -1   1  14       69.92       86.99      8.83 o 
   0   1  14       57.97       68.84     11.00 o 
   1   1  14       27.83       17.13      7.70 o 
   2   1  14       28.15       27.88      8.40 o 
   3   1  14        9.96       11.21      6.62 o 
   4   1  14      181.99      195.84     17.37 o 
  -3   2  14        1.00        3.24      6.41 o 
  -2   2  14        1.87        0.14      4.33 o 
  -1   2  14        1.20       -0.22      3.76 o 
   0   2  14       78.04       93.93     13.77 o 
   1   2  14       77.27       89.78      8.95 o 
   2   2  14       17.63       29.82      8.78 o 
   3   2  14      267.04      258.43     18.57 o 
   4   2  14        3.85       -0.43      5.47 o 
  -2   3  14      127.03      121.60     15.26 o 
  -1   3  14        2.85        5.82      4.42 o 
   0   3  14      293.56      297.65     14.21 o 
   1   3  14      166.23      172.93     11.43 o 
   2   3  14       17.19       35.29     10.13 o 
   3   3  14       22.01       15.67      7.39 o 
   4   3  14       62.09       48.08     10.80 o 
  -1   4  14       12.92       10.62      5.42 o 
   0   4  14       73.80       77.71      8.77 o 
   1   4  14        9.51        5.21      6.60 o 
   2   4  14       95.80      102.21     13.96 o 
   3   4  14      103.75      134.80     15.76 o 
   4   4  14       38.62       31.02      9.48 o 
  -1   5  14       18.43       23.37      8.97 o 
   0   5  14       37.37       47.02      7.39 o 
   1   5  14      113.28       91.37     13.24 o 
   2   5  14        0.18        3.98      6.36 o 
   3   5  14      135.03      154.47     16.60 o 
   1   6  14        9.42       10.32      8.61 o 
   2   6  14       32.85       21.91      9.79 o 
  -2  -3  15       56.07       36.93     10.63 o 
  -1  -3  15       33.97       35.85     10.63 o 
   0  -3  15      106.61      105.36     14.35 o 
   1  -3  15       52.63       45.95     10.03 o 
  -2  -2  15        8.44       10.03      5.63 o 
  -1  -2  15       28.88       33.04     10.13 o 
   0  -2  15       63.53       65.45     12.40 o 
   1  -2  15       87.51       82.90     12.81 o 
   2  -2  15        1.04        0.31      5.18 o 
  -2  -1  15       16.13       16.20      6.11 o 
  -1  -1  15       17.40       21.95      8.49 o 
   0  -1  15        0.71        3.24      6.29 o 
   1  -1  15       20.02       42.83     10.05 o 
   2  -1  15        9.58       21.23      8.11 o 
  -2   0  15        0.40        6.40      4.94 o 
  -1   0  15       25.93       16.00      6.75 o 
   0   0  15       10.30       -5.64      5.64 o 
   1   0  15       79.23       84.41     12.74 o 
   2   0  15        0.92        1.63      5.11 o 
   3   0  15       28.54       42.92      9.91 o 
  -2   1  15       20.63       23.35      6.56 o 
  -1   1  15       55.42       64.77      8.59 o 
   0   1  15        4.67       -1.04      3.57 o 
   1   1  15       31.96       31.12      9.21 o 
   2   1  15      144.12      149.43     16.24 o 
   3   1  15       56.19       78.60     12.86 o 
  -1   2  15      194.69      225.33     38.68 o 
   0   2  15       11.46        5.61      6.39 o 
   1   2  15       61.37       52.50     11.25 o 
   2   2  15       27.30       36.06     10.17 o 
   3   2  15      184.82      175.01     17.44 o 
   0   3  15        9.90        8.25      5.18 o 
   1   3  15       16.30       39.84      7.25 o 
   2   3  15       12.97        6.98      7.37 o 
   1   4  15       81.92      108.07     14.85 o 
                                                 
